# Supplementary material for: Chilling or chemical induction of dormancy release in blackcurrant (Ribes nigrum) buds is associated with characteristic shifts in metabolite profiles
Source: Biochem J. 2024 Aug 9;481(16):1057–73. doi: 10.1042/BCJ20240213 (PMC11346427; doi:10.1042/BCJ20240213)
Supplement: Supplementary Material 2 [file BCJ-481-1057-s2.pdf]

## Sheet: Sample IDs
Sample_ID	TP	Date	Erger	Cover	Group	Sample_Weight
S_1	TP_1	Feb_22nd	Contr	IN	A	51.7
S_2	TP_1	Feb_22nd	Contr	IN	A	50.8
S_3	TP_1	Feb_22nd	Contr	IN	A	51.8
S_4	TP_1	Feb_22nd	Contr	IN	A	52.9
S_5	TP_1	Feb_22nd	Contr	OUT	B	52.7
S_6	TP_1	Feb_22nd	Contr	OUT	B	52.7
S_7	TP_1	Feb_22nd	Contr	OUT	B	52.5
S_8	TP_1	Feb_22nd	Contr	OUT	B	51.2
S_9	TP_2	March_17th	Contr	IN	C	51.6
S_10	TP_2	March_17th	Contr	IN	C	50.4
S_11	TP_2	March_17th	Contr	IN	C	51.4
S_12	TP_2	March_17th	Contr	IN	C	50.4
S_13	TP_2	March_17th	Contr	OUT	D	50.3
S_14	TP_2	March_17th	Contr	OUT	D	51.3
S_15	TP_2	March_17th	Contr	OUT	D	53.2
S_16	TP_2	March_17th	Contr	OUT	D	51.2
S_18	TP_3	March_20th	Contr	IN	E	51.8
S_20	TP_3	March_20th	Contr	IN	E	50.1
S_22	TP_3	March_20th	Contr	IN	E	49.8
S_24	TP_3	March_20th	Contr	IN	E	50.2
S_26	TP_3	March_20th	E1	IN	F	50.4
S_27	TP_3	March_20th	E1	IN	F	51.6
S_29	TP_3	March_20th	E1	IN	F	50.2
S_31	TP_3	March_20th	E1	IN	F	53.1
S_25	TP_3	March_20th	E2	IN	G	52.5
S_28	TP_3	March_20th	E2	IN	G	49.5
S_30	TP_3	March_20th	E2	IN	G	49.6
S_32	TP_3	March_20th	E2	IN	G	50
S_17	TP_3	March_20th	E3	IN	H	51.1
S_19	TP_3	March_20th	E3	IN	H	50.8
S_21	TP_3	March_20th	E3	IN	H	52.8
S_23	TP_3	March_20th	E3	IN	H	51.6
S_34	TP_4	March_24th	Contr	IN	I	50.6
S_36	TP_4	March_24th	Contr	IN	I	49.5
S_38	TP_4	March_24th	Contr	IN	I	50.3
S_40	TP_4	March_24th	Contr	IN	I	51.6
S_33	TP_4	March_24th	E3	IN	J	52.1
S_35	TP_4	March_24th	E3	IN	J	51
S_37	TP_4	March_24th	E3	IN	J	50.4
S_39	TP_4	March_24th	E3	IN	J	50.1

## Sheet: All features
Peak_ID	Compound_Name	FA_composition	Adduct	mz_diff_ppm	RT_diff	mz_mean	Class	Chem_Sum_Formula	Exact_Mass	Synonym	S_1	S_2	S_3	S_4	S_5	S_6	S_7	S_8	S_9	S_10	S_11	S_12	S_13	S_14	S_15	S_16	S_18	S_20	S_22	S_24	S_26	S_27	S_29	S_31	S_25	S_28	S_30	S_32	S_17	S_19	S_21	S_23	S_34	S_36	S_38	S_40	S_33	S_35	S_37
PP_6	NA	NA	NA	NA	NA	100.025	NA	NA	NA	NA	32714554	34111351	36432239	31567358	37982115	34215927	33794695	34686688	36962296	40279430	36232732	39926923	41574708	39624362	37655616	36558385	39059252	38322405	38475095	40920140	42178869	37745346	42576542	42472566	44630634	41636744	38930007	38214869	43286916	42483213	40586961	37122813	41749221	46870747	43217255	43862033	46551247	42230528	40051205
PP_9	gamma-Valerolactam	NA	[M+H]+	0.6762	0.0565	100.076	NA	C5H9NO	99.0684	NA	2746659	2448236	1444261	1836696	1228961	2997473	1848825	3849042	2876482	2911852	2298349	3266809	1848220	1699851	903120	1122165	1997921	2925654	1913742	2201785	1257579	2553612	2091756	1534393	1427087	2507159	2335060	1798101	1441668	1878698	2430138	2057878	3876122	2996198	3666462	2731055	3322922	3269990	2354469
PP_18	Tetronic acid	NA	[M+H]+	0.2638	-0.0411	101.024	NA	C4H4O3	100.016	2,4(3H,5H)-Furandione|4-Hydroxy-2(5H)-furanone	950212	896043	1293066	1202570	1160053	1234905	1162176	1059545	1238247	1640849	643732	1152274	2410182	1518038	2226896	2010988	1093047	966959	1218986	1099946	1447486	1226677	1620755	1264474	1649594	1344395	1652749	1642673	2784445	2408435	2051799	2420030	829025	1044830	541318	1231938	1554345	1415907	1125906
PP_23	NA	NA	NA	NA	NA	101.06	NA	NA	NA	NA	3449729	2946657	3207336	2847323	2968851	3468395	2853332	3206073	2988506	3001295	2761604	2925427	1644394	1747948	1537506	1482163	3367232	2946787	2963821	2552227	3072096	3011916	2839304	2635802	3102049	2800012	3204312	3093210	3568504	2881872	3205460	3337971	3548287	3554914	3528894	3689040	3051763	3331786	3172352
PP_69	NA	NA	NA	NA	NA	102.022	NA	NA	NA	NA	5616622	6408004	6110047	5326223	6206169	5749474	6220200	5884006	6735148	6486397	6071989	6436003	7336452	6905322	6668892	6055045	6481738	6642791	7151416	6639098	7360512	6326260	7511716	7164043	8114697	7597038	6702010	6573587	7658046	7807086	7177381	6118137	7252993	7878973	7243037	7596546	7898943	7013098	7378392
PP_84	Homoserine lactone | 1-Aminocyclopropanecarboxylic acid	NA	[M+H]+	-0.3853 | 0.0826	-0.001 | -0.0375	102.055	Amino Acids	C4H7NO2	101.048	alpha-Amino-gamma-butyrolactone	1521391	2354574	1598983	1387646	2204065	1634237	2361103	1927366	1819670	1705222	2308153	1876725	4265121	3419085	3996760	4479708	1801136	1559754	1358168	1841170	2054144	2405049	2055333	2527055	2303491	2244359	2039146	1929123	981885	1290732	1256191	949499	3442945	3222232	3458592	3590792	1923283	2330277	2982364
PP_119	N,N-Dimethylglycine	NA	[M+H]+	1.5376	-0.0233	104.071	NA	C4H9NO2	103.063	(dimethylamino)acetic acid|N-Methylsarcosine	135008357	104832097	145036614	150625285	71820650	71715951	88564327	62102010	100730683	80719236	101146012	71904847	106017464	118419930	143405300	133008708	123841636	95471196	101089959	109978381	89068924	77237489	70691157	113886647	64598091	68263286	58613925	49591563	40871957	25817156	57357372	35427993	8580453	5962092	5592007	7202296	7795887	10048049	11665188
PP_125	NA	NA	NA	NA	NA	104.104	NA	NA	NA	NA	2541662	3625392	4113912	3661414	2920699	2074406	3489656	2951896	2698844	2600700	3355079	3351609	3971214	3611838	3775714	3910968	3143523	2632969	2614459	3257436	3295771	2255141	3074753	4529256	2729442	3927909	3087155	3310875	2997808	2415928	2374958	1933558	1617215	1702626	1698723	1739869	2010107	1902216	2299565
PP_134	NA	NA	[M]+	NA	NA	104.107	NA	NA	NA	NA	513379904	561154721	713417924	660619937	544505307	470230939	606618499	517734595	500486140	508267729	590840099	559069731	724182710	777623102	855198695	789693349	445155927	554144222	592017282	570677091	550576409	473059728	524769791	673707983	525698645	548838723	486964975	484977093	450530529	394509276	449306892	374028705	280540493	312451975	300451770	322113899	330242198	317460661	359469725
PP_142	2-Amino-3-methyl-1-butanol	NA	[M+H]+	1.8387	0.032	104.107	NA	C5H13NO	103.1	DL-Valinol	446617	NA	391287	400258	NA	400687	NA	404711	NA	369963	429485	407336	669174	904473	778257	NA	350775	410052	473974	NA	564147	405317	536937	638269	489565	375902	440201	300854	376536	347412	429996	281201	704219	NA	478118	573989	375323	380420	NA
PP_146	NA	NA	NA	NA	NA	104.111	NA	NA	NA	NA	3231698	3106213	3986658	3340117	2748870	2788765	2807613	2609844	2680278	2546585	3291092	2609929	3755540	4732791	5056362	4085925	1999544	2825567	3608460	4052180	2919841	2607449	3659865	5070179	3448585	3085040	3399051	3218901	2236321	2902403	2366803	2526563	1427085	2064264	2034416	2305488	1777235	2454460	2787067
PP_157	NA	NA	NA	NA	NA	105.004	NA	NA	NA	NA	30640147	36218337	37499980	36406181	40254888	33976794	34927710	36499578	37747943	38493632	39125738	40697272	41474259	41576917	39036150	37090125	36818489	41303509	43062285	38312231	44887869	36967769	42518170	41988178	46921253	41612891	41167683	38477516	43095542	42535673	43936210	35996685	46345332	44486953	46666730	42003908	46473128	43918864	43202445
PP_203	L-Serine	NA	[M+H]+	-1.0519	-0.0203	106.05	Amino Acids	C3H7NO3	105.043	L-2-Amino-3-hydroxypropionic acid|L-3-Hydroxy-alanine	9312667	14740916	8268722	11197353	18656162	14722107	18219189	18454227	7567547	12478108	9949197	13082678	13661432	16892109	22619094	18205576	6856881	10459575	10752436	8890227	11984833	11408795	10299133	10213700	17021229	16576183	13597844	14554737	3843977	6091231	5782256	6174923	9021473	9035914	9937188	10257786	9693789	11280131	9317833
PP_212	NA	NA	NA	NA	NA	107.001	NA	NA	NA	NA	4907787	5516736	5880145	5312913	5924330	5574703	5415054	5603912	5334902	5969758	5743559	6577526	6330368	6300322	5894626	5841576	5700546	6473087	6762748	6309702	6706839	5629045	6336557	6584546	7218621	6498818	6402903	6106643	6267414	6547420	6684683	5617359	6921286	7220598	6982477	6839058	7428222	6811720	6707745
PP_317	NA	NA	NA	NA	NA	109.029	NA	NA	NA	NA	3805839	3564059	3817456	3827266	3243528	3561774	3951186	3173324	3955725	3692607	3323106	3442251	2543825	2440993	2888837	2702544	3668964	3912286	3761498	3760239	3621568	3294806	3098308	3839089	3015756	3186249	3070942	2760885	3482870	3555784	3490984	3254721	3692258	4548058	4090991	4394784	3166473	3707458	3351842
PP_391	NA	NA	NA	NA	NA	110.009	NA	NA	NA	NA	80070248	83037339	85661222	73800677	89738667	85204783	85235301	81897910	93560312	89820273	82627392	92110895	102137130	89796079	100248933	94269865	92608125	92639467	95938793	95816816	104679631	98967648	107352145	104700976	106989236	104360264	96479647	92136012	99001253	109470438	102940239	89386589	107026925	107694848	106675910	109088620	106856680	102178756	99618294
PP_431	2-Aminophenol	NA	[M+H]+	-0.237	-0.0054	110.06	NA	C6H7NO	109.053	2-Hydroxyaniline|2-Aminobenzenol|o-Aminophenol	87884	119456	140018	117498	105506	106783	110907	135215	171299	202260	202849	184772	146670	126901	105603	125935	137671	128182	184231	186039	136539	135654	153636	153283	186561	179012	166634	147903	202702	238500	268169	208094	231628	150892	189910	145658	213389	223048	142811
PP_435	NA	NA	NA	NA	NA	110.071	NA	NA	NA	NA	3886582	4112903	2978922	3826926	3029463	3357781	3500922	3565383	2606227	3357008	2810040	4432858	7871945	8725710	9519381	11537763	3207441	4374107	3089973	4503606	3104034	3119949	3292431	3537527	2902005	4018158	2834346	3528299	3256113	3545871	3142807	3517223	3376408	4315403	3512757	4723396	3049895	3458187	3590769
PP_585	Cytosine	NA	[M+H]+	0.0068	-0.0081	112.051	Nucleic acids	C4H5N3O1	111.043	4-Amino-2-hydroxypyrimidine	1793988	2161924	1798294	1689895	2162485	1732101	1969251	1881955	1557545	1751138	1917576	1783858	793937	865046	910230	886964	1520050	1794745	2006650	1728441	1411590	1053044	978379	1554439	790187	1069538	827405	735247	751816	826698	939816	857623	1945071	2006403	2118850	1879779	961006	904737	1033495
PP_590	Histamine	NA	[M+H]+	-0.6762	0.062	112.087	NA	C5H9N3	111.08	1H-Imidazole-4-ethanamine|2-(4-Imidazolyl)ethylamine	885909	764273	922858	916958	461037	393750	654428	494412	871532	647028	961383	715509	184073	236744	286344	308672	1212887	919190	1154744	1261413	822059	885935	1081697	1558544	875046	897824	921735	884265	851849	767968	741854	479912	802445	760732	907549	685907	762942	686015	1042854
PP_605	Uracil	NA	[M+H]+	-0.5243	-0.0068	113.035	Nucleic acids	C4H4N2O2	112.027	2,4-Dihydroxypyrimidine	NA	NA	NA	NA	NA	NA	NA	NA	NA	NA	NA	66666	107210	107295	162867	139637	NA	NA	NA	NA	NA	NA	NA	NA	105548	NA	102011	113284	97674	NA	118938	140478	NA	NA	NA	NA	NA	NA	93854
PP_640	NA	NA	NA	NA	NA	114.055	NA	NA	NA	NA	2535296	2693371	2845413	3132893	2745151	2372690	3014095	2751735	2637170	3285540	2854147	3244890	2443845	2600572	3005207	2444190	3627843	3254091	2967895	3270967	3339392	3842630	3569933	3284802	3397726	3916373	3477151	3528539	3221113	3271070	3036934	3076172	3678388	3676191	3690035	3671180	3413092	3626966	3663368
PP_645	NA	NA	NA	NA	NA	114.055	NA	NA	NA	NA	NA	2296440	3450751	2522239	NA	NA	3282702	NA	1795264	NA	5826490	2381067	2201099	3132731	2554496	2743809	NA	3445495	6940992	5170134	1466200	NA	1217582	6033255	1891705	4561637	NA	822733	NA	NA	NA	NA	NA	NA	NA	NA	NA	NA	3615667
PP_650	NA	NA	NA	NA	NA	114.055	NA	NA	NA	NA	9431417	36443974	43415638	32069668	21283741	7043756	55945560	10205143	20618188	19187877	52047089	29980394	40374612	40941734	34488514	44341613	8404826	38649815	56065691	45421763	25104896	7713478	16154236	58441691	41320428	52933309	11619050	13063582	10361241	10126593	12417133	10826361	5344071	3920343	4397155	4440081	6227665	11149735	37336615
PP_712	NA	NA	NA	NA	NA	116.034	NA	NA	NA	NA	1322984	1656214	1566714	1495514	2799392	2539804	3287813	2628125	1324272	1707555	1180509	1998609	1222091	1802665	1802166	1518684	1361457	1628203	1890244	1875724	2789549	2862372	2542734	2476062	3322511	3577162	2767586	3418140	868564	1663284	1293861	1451517	1903601	1808554	1694801	2211000	1900233	1900882	1778867
PP_727	L-Proline	NA	[M+H]+	-1.0004	-0.0269	116.071	Amino Acids	C5H9NO2	115.063	2-Pyrrolidinecarboxylic acid	297399716	295817305	328985378	409223917	327452081	395679381	396846461	382009947	371237223	346343745	428751590	390605250	410611371	510019711	450645987	614493095	390518960	435610516	463179765	479650556	410269573	371934159	308985328	452843082	264854226	346699746	321512952	267366583	408236986	254605061	407092132	295398211	371308234	517275219	447664216	490842735	273703456	249759287	453200445
PP_729	NA	NA	NA	NA	NA	116.075	NA	NA	NA	NA	2053481	1852406	2102519	2516821	2260001	2328018	2301247	2367153	2119193	2389305	2628211	2602390	2419997	3568577	2726803	4087935	3015636	2737714	2810836	2890631	2432339	2488493	1943444	3010389	1927040	2370147	1956383	1594621	3193862	1974052	2139975	1830358	2533965	3235625	2593286	2960944	2004267	1438214	2609777
PP_767	NA	NA	NA	NA	NA	117.057	NA	NA	NA	NA	3208638	3202697	2877618	2737390	2198764	2405767	3458081	2228978	3419850	2964143	3919172	3042716	7218763	6860956	9884988	9692787	2925917	3407209	3065646	3108200	3089279	3133754	2823970	3497738	2780960	3241954	1977975	1796547	3313876	2358143	3192991	3154593	2842807	4204487	3134416	3902359	1730060	2244157	3598068
PP_790	NA	NA	NA	NA	NA	117.091	NA	NA	NA	NA	4513164	3501655	4106459	4813687	4852060	4195491	3673182	4559810	4942253	5154497	3555494	5037810	2912056	3512020	3010907	2329708	5028778	5167299	4559767	3373171	4838637	4790790	5754762	4769414	4804463	3825727	5080631	4332683	5326516	4197166	4951550	4281301	5977593	5495892	6255682	5459694	5663626	5007141	5527763
PP_801	NA	NA	NA	NA	NA	118.035	NA	NA	NA	NA	5784626	6167651	6750281	6248847	7091409	5964187	5990744	6641543	6978155	7015384	6800741	7738636	7122454	7373606	6580238	6431497	6653800	8003206	8108925	7736478	7613198	6803555	7276837	6954785	8120762	7371726	6613488	7103294	7623066	7004583	7809462	6555049	7587308	8293878	7412621	7305774	8329812	7160936	7518617
PP_823	NA	NA	NA	NA	NA	118.065	NA	NA	NA	NA	2151189	1742421	2133551	2128915	2145948	2758565	1968401	2211124	2536655	2888285	2906276	2642312	1106154	1515848	1294985	1194679	3080385	2668773	2962781	2226808	2686554	2908843	2831412	2411916	2694942	2644488	2787670	2671232	2915882	2428542	3293357	3286557	3944603	3401980	3378685	3432334	3379019	3388540	2947163
PP_858	NA	NA	NA	NA	NA	118.065	NA	NA	NA	NA	1529056	3403713	4036135	2927468	3084613	2126806	6114440	2295251	2373666	3346486	5083500	2888136	8875734	6143418	8263058	8340333	2101387	3509396	3705502	5125354	3424566	3102826	3921509	5660213	3508491	6097390	3210075	3254698	2522352	2522747	2646908	2641684	1766459	1750425	2230154	2039734	2215383	2602652	3508512
PP_881	Betaine	NA	[M+H]+	-0.4344	-0.0259	118.086	NA	C5H11NO2	117.079	Glycine betaine|N,N,N-Trimethylglycine|Trimethylaminoacetate|Trimethylammonioacetate	143439825	50573651	38797696	111266716	50761042	44928679	40785655	46922415	29453002	42459399	45253872	39587358	28042727	25582939	29773023	29797622	34321787	39637368	50307549	44285597	43620409	23358519	26251155	34719365	30115942	41718422	33948505	33024097	24472770	40953403	26617635	31997991	48216308	43543850	46910185	43236396	33836178	37880968	36628561
PP_1053	NA	NA	NA	NA	NA	121.065	NA	NA	NA	NA	173643	3877644	4328243	3975982	1610652	129271	5560649	145758	923519	1142454	6344316	2492532	541863	624806	2622147	1074460	147193	2704944	8203673	5116856	2580927	94310	771498	5601063	3607937	2505125	148863	150020	120273	431701	206780	132141	141340	119487	126981	117877	117017	174054	2893770
PP_1054	NA	NA	NA	NA	NA	121.065	NA	NA	NA	NA	5595630	28357088	35171823	25432648	20127857	5432043	45868288	7207266	20298953	20594112	52629983	22363433	15504855	11720198	22534647	17390570	6318596	29189540	31309652	44237890	30739613	6030984	23828795	40350999	20674086	34204562	5874073	5018627	6121486	13216506	9208388	5530471	9579885	7818405	8164024	7388499	8437064	11688656	25248494
PP_1070	NA	NA	NA	NA	NA	121.065	NA	NA	NA	NA	1224916	7616847	7294836	10497035	4394618	1325779	8653367	1557359	3458688	4265805	10626288	4939558	3737316	2634558	2853563	2516005	1264054	5874531	6663701	9360638	6710434	1272654	3651114	7184050	5644275	8942920	1620547	1641995	1711138	2931682	2020771	1885790	2001138	1848252	2068034	1939208	2598043	4301232	6566162
PP_1139	NA	NA	NA	NA	NA	122.925	NA	NA	NA	NA	36348297	38628116	42836772	41175844	41577646	36380461	42658604	40613272	38273969	37992527	42937605	41000657	42037614	42953192	44706720	39004930	32404020	42988040	45557828	40722221	40016669	40716009	40959186	36732677	42105010	43844412	37129922	37934442	36306075	38722982	38388299	32751562	40995563	39042199	38724173	41361190	35945109	37621592	39661928
PP_1150	NA	NA	NA	NA	NA	123.04	NA	NA	NA	NA	53110509	53344065	59739409	51890306	63207650	56630822	56875983	60061134	63303759	64838554	58817193	65819203	68293600	65045458	63637091	60104253	61590611	65606226	70439142	63372984	69308091	61919176	70065785	70457160	72919039	69098712	62363139	62367053	68165596	67774216	69390680	58443203	69845200	74910746	71878165	69221964	75119506	65148862	64879562
PP_1159	NA	NA	NA	NA	NA	123.044	NA	NA	NA	NA	4102421	4084003	3880286	4147716	3883760	3819684	3814883	3793730	4059876	4157788	4247279	4547720	2990450	3132341	2852997	2934246	3957076	3875701	3967240	3925696	4360609	4394412	4064580	3647605	4177327	4693081	4454576	3809510	3584009	4609536	4362476	4509893	4622806	4542326	4847247	5283468	4372234	5035513	4775936
PP_1181	Nicotinamide	NA	[M+H]+	0.4602	-0.0471	123.055	NA	C6H6N2O	122.048	Nicotinic acid amide|Niacinamide|Vitamin PP|pyridine-3-carboxamide	822150	NA	815732	1022310	645684	681444	672117	561922	899198	806010	NA	616079	1911243	1459654	2206219	NA	NA	834722	NA	NA	932217	834322	996917	920113	NA	895045	960698	758940	828844	NA	NA	799511	NA	583499	NA	799626	538941	NA	581528
PP_1184	Isonicotinamide	NA	[M+H]+	-0.6964	0.0414	123.055	NA	C6H6N2O	122.048	NA	665003	735043	782898	978303	735736	646699	819889	578825	760010	815150	692304	718702	2225097	1697363	2803801	2116953	966956	833527	683821	968788	1018787	1079654	1240845	1104102	994970	859901	905977	1029578	767192	752063	679631	606251	682271	732664	748292	710970	730707	576753	903737
PP_1236	NA	NA	NA	NA	NA	123.117	NA	NA	NA	NA	2996084	2663614	3017929	2742839	3732967	3488836	2533441	4180128	2456022	2879095	1959246	3161362	1781538	2247164	1323618	1467844	2492048	2625087	2728713	1917338	2639404	3149825	2643724	2638296	2857750	2500016	3408274	3912527	3193286	2633674	2902176	3625706	3510392	3555737	3421693	3846580	3258259	2688975	3313620
PP_1250	2-Picolinic acid	NA	[M+H]+	0.2246	-0.0147	124.04	NA	C6H5NO2	123.032	NA	9348171	9456162	7544574	7998072	9165733	9228281	9421809	9309182	10764503	9962878	7615003	11087351	8285338	9028081	11344883	10049698	8925111	8256119	8680027	9699428	11465214	10789205	10917049	9935575	12477322	11804809	11349696	11599116	10044475	9301903	10813317	9912413	11573574	13120748	13792354	14492275	12779700	12483440	13091308
PP_1255	NA	NA	NA	NA	NA	124.087	NA	NA	NA	NA	3464333	3079211	2415989	2929768	3243418	3490776	3174414	3843856	3434060	3397246	2836071	3388697	2634032	2899863	2382514	2943762	3690156	3508951	3138432	3314644	3699950	3666000	4087088	3988216	3727741	3415818	3585605	3784211	4447257	4079934	3974855	4188940	3956321	3731844	3904341	3936672	4037483	3575506	2989222
PP_1259	NA	NA	NA	NA	NA	124.923	NA	NA	NA	NA	5620080	6386486	6621762	6456603	6577846	5572009	6781305	6628609	5922447	6198412	6675476	6729438	6657836	6702334	6976746	6023538	5158153	6711138	7163185	6384205	6435734	6402165	6226857	5763746	6557896	6685965	6222289	6237808	5651945	6265638	6123548	5026558	6276298	6098060	6110435	6637393	5840280	6163658	6377225
PP_1268	NA	NA	NA	NA	NA	125.038	NA	NA	NA	NA	7460521	8212128	8259234	7375247	8635247	8200990	8267724	8679708	9087753	9346893	8513825	9659923	9772025	9208804	9233959	8839677	9014914	9125895	9879168	9710013	9934280	8950441	9786427	9948222	10487057	10009441	9144912	8926159	10083109	9938454	10420862	8611747	9788368	10689196	9947582	10084139	11037476	9813340	9705162
PP_1375	NA	NA	NA	NA	NA	127.039	NA	NA	NA	NA	42006089	41690869	45649282	46348527	41183321	43437441	45993173	40067376	46670461	45918853	41064956	43623182	31853614	30421405	33831208	31072691	45777047	47953940	48167441	47689042	42634825	39787812	37647014	44990868	37192149	41279538	39987045	34386165	43639887	43520231	42345896	39957706	45656044	52969059	48067611	48636704	39739742	41368643	40476321
PP_1383	NA	NA	NA	NA	NA	127.039	NA	NA	NA	NA	4155187	2890138	2265858	1877981	2158651	2532742	1539562	2417132	3836426	2823699	2895965	2985150	957781	988210	445370	811993	3709023	2746363	2841525	2106860	3259368	3341378	2628009	1754517	2751997	2604698	3863088	2532536	3416045	4160136	3250334	3678983	4368081	4269414	4566927	3678394	3567912	3948174	3128001
PP_1389	Imidazole-4-acetic acid	NA	[M+H]+	-0.3495	-0.0064	127.05	NA	C5H6N2O2	126.043	NA	2084539	2632664	1789260	2367628	2419908	2376668	2639459	2541714	2051061	2435918	2114513	2245633	1540145	2460095	2573965	2864863	1974476	3137689	2837221	2916655	1766373	1859741	1555153	2363052	1858361	2075550	1612216	1450162	2027290	1799566	2081816	1892546	2182099	2268787	2063594	2343275	1652278	1984756	1773237
PP_1425	NA	NA	NA	NA	NA	128.019	NA	NA	NA	NA	172329524	190222142	197761964	180927812	206023688	184087237	190234267	193206834	208925694	212689612	198941493	213225308	224156891	210249302	214937051	202516259	202979776	215514931	229631559	219560521	230390806	207447174	232750955	235234036	239637811	241731143	219660312	214814097	226791823	237012351	232578299	195148364	227882275	243658023	238690978	241174945	238314098	235014874	233579113
PP_1496	NA	NA	NA	NA	NA	129.018	NA	NA	NA	NA	58189213	54850569	77291948	59588118	55680022	60285227	66892453	50452657	62549645	51211374	61121969	54958163	70005421	51250276	58536052	48106868	67839334	59961800	65601853	69199138	62499136	57644343	60954714	72579932	67730045	66936077	57627518	53026035	57917666	65052804	54042338	43944297	55243101	53924176	55537885	48295784	53550696	58179307	55693293
PP_1503	NA	NA	NA	NA	NA	129.055	NA	NA	NA	NA	NA	NA	NA	NA	NA	NA	NA	NA	NA	NA	NA	NA	3248497	NA	3303493	3174115	NA	NA	NA	NA	NA	NA	NA	NA	NA	NA	NA	NA	NA	NA	NA	NA	NA	NA	NA	NA	NA	NA	NA
PP_1509	NA	NA	NA	NA	NA	129.066	NA	NA	NA	NA	9661782	9582084	10123668	9896040	9370416	9323349	10550486	10120552	8672166	8283466	10738917	10034413	7179883	8444337	8323118	8856148	10308969	10103949	9712933	13653230	9231897	7256426	8123076	13535390	5953469	7028655	5693774	5313555	6198640	5448386	5765148	5331390	10102047	10976633	10149644	9505725	5862386	6296409	8009763
PP_1523	NA	NA	NA	NA	NA	129.091	NA	NA	NA	NA	3494811	3198758	2604605	2265983	2787468	3417623	2491961	3278450	2784588	3230279	2617298	3199328	2525564	2325450	2298576	2405396	3223033	2835134	2702469	2376660	3003376	3872850	3783304	2833004	3218427	2898061	3880199	3548406	3524022	3197856	3250823	3040764	3387679	3603581	3698771	3514368	3524120	3658448	3603947
PP_1533	NA	NA	NA	NA	NA	130.017	NA	NA	NA	NA	26401994	28124246	28823754	26203207	29851458	27729241	27478512	28860595	30406709	31953294	29089610	31178118	32442838	31678232	32937802	29309264	30053011	32700622	33032981	34731529	33789864	30893873	36277391	35245823	36735499	36616371	30268806	32050705	34192407	35627847	33956107	31206128	34694420	37213263	35094278	35984214	35362880	35448035	34087023
PP_1544	Pyroglutamic acid	NA	[M+H]+	-0.2118	-0.0374	130.05	NA	C5H7NO3	129.043	5-Oxo-L-proline|5-Oxoproline|5-Pyrrolidone-2-carboxylic acid|L-5-Pyrrolidone-2-carboxylic acid|L-Pyroglutamic acid|Pidolic acid|Pyroglutamate	9455220	9003238	5260615	5728719	4704480	4470865	5557687	3670695	6003583	4931596	4909230	5521125	15759459	14776370	17091285	20358035	9520494	7281859	10425437	8598493	11294652	15719902	18088879	15715971	18608463	12989415	11120238	15046045	12150299	16343957	11452863	12639122	6288705	6178347	6194177	7569874	9099296	9694511	9329731
PP_1570	NA	NA	NA	NA	NA	130.086	NA	NA	NA	NA	8452937	6719154	9842328	7047080	4273061	5058040	5469367	5125322	11808243	9693255	12321658	9930985	11093675	10849914	11197576	12001663	14344788	12586811	13532172	13956286	16360381	16967090	15504383	17853346	14918509	13744489	13508121	13409788	13933557	12341270	12622313	9314439	14791794	14127009	15853262	13746743	13485106	15529247	16034803
PP_1576	NA	NA	NA	NA	NA	130.097	NA	NA	NA	NA	53831513	48972712	43389059	60823174	30674505	28684198	62910354	27540361	35202419	24860362	39385019	29277572	5564592	8472983	10293381	6548048	36441090	34723795	39847233	45749379	39464501	20978070	22311216	35802543	37877240	40440200	26087676	24520651	42668958	27392089	32961359	27284820	20832018	24399042	30862766	20985799	22755543	21171132	31058413
PP_1698	NA	NA	NA	NA	NA	131.085	NA	NA	NA	NA	51815137	40023569	51892911	46341132	38580214	40710464	33309163	35582029	54138025	50743578	55263544	45756254	18696695	19401733	23332833	20332876	62383883	53687212	58923968	41898543	54794244	57685874	50830481	44401200	50959725	46815513	57065700	54996116	56859588	46194061	61306644	52906093	69566656	61676550	69357472	52263035	60851476	60640835	57421024
PP_1721	N-Acetylputrescine	NA	[M+H]+	-1.3638	0.0212	131.118	NA	C6H14N2O	130.111	NA	226485	236945	144430	230669	265215	280466	256046	261756	220871	247863	239033	248157	963286	638837	878370	806482	171698	210643	189749	215763	281824	303431	310862	273710	343584	338132	303417	444524	170624	289434	220905	291356	260322	319698	236653	280157	263265	349864	209288
PP_1724	Agmatine	NA	[M+H]+	-0.481	0.0397	131.129	Amino acid related compounds	C5H14N4	130.122	(4-Aminobutyl) guanidine	810857	1009154	998792	993618	626195	529809	821232	624342	1145140	643538	1323162	882188	213799	305661	389440	288765	1348087	1010283	1334667	1469193	1290793	1074106	1127919	1914068	1242552	967297	1152458	1114120	967498	1019266	946086	762871	941245	1107578	930628	773724	834928	966438	1324924
PP_1804	5-Aminolevulinic acid | cis-4-Hydroxy-D-proline | trans-3-Hydroxy-L-proline | trans-4-Hydroxy-L-proline	NA	[M+H]+	-1.4609 | -1.4003 | -0.8173 | -0.5901	-0.0283 | -0.0153 | -0.0453 | -0.0203	132.065	NA	C5H9NO3	131.058	NA	1537445	1497440	1446473	1004614	1661314	1925857	1098204	1661180	1048528	1388427	1140828	1575279	1399030	NA	NA	NA	804721	NA	874516	NA	1499520	1502256	NA	NA	NA	NA	NA	NA	NA	NA	NA	1195329	1362349	1322781	739182	903919	NA	NA	NA
PP_1810	Creatine	NA	[M+H]+	-1.21	0.0195	132.077	NA	C4H9N3O2	131.069	Methylglycocyamine|alpha-Methylguanidino acetic acid	842711	1076998	912395	930826	966289	906862	1102872	958155	919487	1039997	1008985	882925	755202	895634	786002	832379	924200	930312	943108	1116923	919534	766026	890022	1143570	918044	953231	790431	762640	745136	941508	788087	965470	1105806	980855	1034320	978227	872674	1085763	1046542
PP_1837	NA	NA	NA	NA	NA	132.097	NA	NA	NA	NA	300768	555698	346887	560904	1196389	837900	1377126	1100946	616240	755933	780951	927890	2926002	2947763	3081639	3182497	423263	697786	679742	1072111	971257	1111328	1049855	1259767	998805	944270	830639	854514	359890	370216	422555	467642	485566	456872	565683	667680	374793	489271	595336
PP_1844	L-Leucine	NA	[M+H]+	-0.8088	-0.0461	132.102	Amino Acids	C6H13NO2	131.095	Leucine	33886416	40905087	30985134	40580175	66863381	63311226	69774901	74879040	51191192	61817993	73956967	57030381	364080238	363607237	419679499	411095805	41784339	50354498	53915839	68187737	89818222	114036005	131482285	130470847	133542111	106848567	103865374	136280738	58364752	53668938	47565663	55720269	35540733	34105749	44736841	52243198	58150458	60842324	60931239
PP_1846	NA	NA	NA	NA	NA	132.102	NA	NA	NA	NA	415268	811160	383168	746528	1329514	1073909	1577094	1737794	1042423	1304035	1475767	1466572	3272991	3722481	3012328	3920117	720705	1451812	1105727	1558781	1650853	2288589	1995588	1741044	2077742	1946344	1662060	1685667	1045530	1199065	1070088	1293729	1733415	1538641	1344041	2070772	1308007	1186038	1439997
PP_1868	NA	NA	NA	NA	NA	132.998	NA	NA	NA	NA	9144917	9772828	10914978	9194786	10515082	9676061	9734366	10235835	10458192	10746276	10089775	10923678	11774178	10924785	11602982	11159833	10257179	11269782	11655238	11218036	11733651	10648369	11948691	11855620	12888960	11545692	12010292	10925368	11956981	11386964	12480737	10268767	12400995	12801670	12607596	12275756	12066210	12733021	11809640
PP_1869	NA	NA	NA	NA	NA	133.028	NA	NA	NA	NA	4442825	4759094	4424991	4581524	5305316	4859413	4685286	4715465	4770357	4901816	4872262	5239635	3751618	3556100	3519979	3400962	5033352	4388259	4919955	4673059	5151090	5403349	5179429	4569661	4941863	5330647	5283953	4743635	4091649	5660883	4878838	5016450	5822310	5544399	5652366	6206585	5484784	5804809	5295281
PP_1895	NA	NA	NA	NA	NA	133.061	NA	NA	NA	NA	NA	NA	NA	NA	NA	NA	NA	NA	NA	NA	NA	NA	NA	NA	NA	NA	NA	NA	NA	NA	NA	6028796	5360748	NA	3512051	NA	4552071	4870861	1029127	1042809	1239078	1486626	NA	NA	NA	NA	1366118	1341103	NA
PP_1929	NA	NA	NA	NA	NA	133.101	NA	NA	NA	NA	2627941	3429150	3634352	2893896	2973350	3360570	3035329	3555229	2542642	3422351	2861241	3135114	2528572	2432694	1718522	1577353	2392222	3250846	3697188	2391405	3231168	3257216	3388612	3155848	3409644	2806586	4295291	4009543	3462324	3129818	2988298	3395895	4919288	3385218	3967783	4121561	4210980	4081643	3953012
PP_1931	NA	NA	NA	NA	NA	133.101	NA	NA	NA	NA	1484087	1251143	1755644	1409869	1177942	1112480	1593544	658242	2440985	2682791	3124668	2380519	472815	536243	748471	646702	2521720	2218392	2388549	2232946	2879229	2589671	2663420	2505771	2016741	1987270	2613787	1757471	2206285	2382021	2522977	2340088	3948533	2721226	3090245	2670207	2885962	2933441	2519089
PP_1941	NA	NA	NA	NA	NA	133.101	NA	NA	NA	NA	17719454	15534250	18837366	12222368	14428468	15114287	12033528	14202026	15962003	15653863	17440314	15274495	9639572	8357698	6776351	8597382	16882088	16373372	18650851	12119796	16514364	17923459	17712950	16584594	16584265	13826526	20203223	17345266	19017895	17893189	18053812	16474511	24755230	19140600	21403690	18392751	19060390	19295898	17518373
PP_1944	NA	NA	NA	NA	NA	133.101	NA	NA	NA	NA	7429822	5864988	6285469	5174244	6721957	9957904	5472312	12604333	7338336	13526207	3112588	10324071	4974831	7370779	3738409	4796870	6724282	7513406	5351182	4433583	5596795	14160613	9202294	6915746	10049572	5861105	11456496	15234305	7525113	5758428	7759979	10045769	15498115	13664828	13562438	11506283	12000273	11109315	11062798
PP_1966	NA	NA	NA	NA	NA	133.101	NA	NA	NA	NA	8398669	8652561	7471534	7687363	9675952	9174038	8073320	9276566	7620093	8796843	7457088	8575356	4425487	4677037	4198814	4593165	7736615	8010788	8410928	7543821	7342255	9138744	8618206	7923735	7795732	7774213	9650748	8951148	8428947	8653849	8959786	9051622	11020438	10501083	10061210	9630699	9344074	9436883	8991535
PP_1969	NA	NA	NA	NA	NA	133.101	NA	NA	NA	NA	4583018	4478767	3682658	3924751	3957528	4391844	3882108	4090429	4224640	4228349	3816585	3699781	1993222	2348358	2244211	2382165	4632400	4420382	4554729	4411284	4437816	4124495	4754555	4125978	4385670	4269584	4809063	4828135	4487814	4889523	4737266	4923527	5658545	5184731	5486293	5278173	4512006	4567902	4346491
PP_2004	L-Aspartic acid | Iminodiacetic acid	NA	[M+H]+	-1.4393 | -1.1931	-0.0202 | -0.0412	134.045	Amino Acids	C4H7NO4	133.038	2-Aminosuccinic acid|L-Asp|L-Aspartate	22877240	29739719	31830585	23988562	32612240	31518202	35069700	30702319	15729571	22870727	15996253	23460703	20510284	23020976	29314865	23053581	12555204	16173776	15614474	14461722	17572112	15798786	13481774	13995306	21905901	25804737	20102419	19320903	10232617	23916693	18922617	17118749	26366901	22525846	20968702	23123220	29484860	32359132	27519248
PP_2019	N-(2-Hydroxyethyl)-beta-alanine	NA	[M+H]+	-1.1951	0.0415	134.081	NA	C5H11NO3	133.074	NA	3245253	3500160	3606804	3825206	4083953	3216322	4211340	4322538	3022170	3589874	2872809	4005959	8656660	7430519	8913894	8780985	3666275	3728511	2737141	4165230	3669399	3671214	3607159	4731792	2383799	3144267	2148769	2719782	1284455	1283436	1590885	1274634	3685991	4506701	4020645	4591133	1776326	1749323	2402115
PP_2095	NA	NA	NA	NA	NA	135.117	NA	NA	NA	NA	2723578	2888975	2735633	2557853	2466305	2679469	2489452	1557982	2945600	2879000	2510490	2459563	1189146	1053532	1175921	1428051	3182801	2734807	2914155	2530196	2492288	2483779	2918041	2866245	2639568	2397119	2452712	1596164	1814249	2297153	1884644	2312889	3570168	2991073	3287506	3387869	2353795	2839725	2536039
PP_2103	NA	NA	NA	NA	NA	135.117	NA	NA	NA	NA	4110172	5758069	4104753	3676033	5081640	4258562	6018185	5090994	3840545	3439439	3966749	3751558	2913750	2920850	2513447	2326440	3781190	3577035	3583835	4030632	3441752	3109243	2963574	4118296	3104010	4242273	3081294	3246564	3321243	3495198	3416381	3643244	4511680	3654807	4041683	4147791	4015728	3784333	3439616
PP_2104	NA	NA	NA	NA	NA	135.117	NA	NA	NA	NA	2449148	2525374	1887250	2917768	2494963	3428155	2312810	3480954	2175243	2250862	1885934	2783586	1099877	1842404	903394	1202065	1854014	2515835	1800162	2173285	1647667	2111418	1856312	2107515	2367587	1600030	2788190	1963926	2533377	1810544	2417007	2530785	2499797	2585093	2419506	2850227	2223124	2588366	2076331
PP_2105	NA	NA	NA	NA	NA	135.117	NA	NA	NA	NA	25729797	18414541	19006041	20869415	22232635	24043144	19549485	22474841	20030181	20920848	17834854	20044522	20643107	14458223	17449276	14705886	23684121	19440872	17923773	15898973	23204117	20418810	21113296	14038670	20248242	16529064	21440686	17347365	22431986	17469126	23592854	21563661	22017103	21643402	24534769	23977616	20760037	18536011	19212949
PP_2111	NA	NA	NA	NA	NA	135.117	NA	NA	NA	NA	3780698	3477128	3941048	3791486	3905221	3855475	3372693	3298973	3356670	4605402	4099536	4190864	4665595	3197629	4413950	3731453	4820419	3774772	3635850	3242132	3909010	3865613	4216028	3371614	3711495	3350354	4217064	3545736	3898469	3372182	4577634	4253620	5331067	4695938	5184110	4826722	4491647	4163953	4157612
PP_2113	NA	NA	NA	NA	NA	135.117	NA	NA	NA	NA	22735392	22111884	18925227	20203736	20968827	24749873	19333888	24726046	20231472	20227064	15411654	20695104	11268958	14383002	11098978	12464867	20575102	20277625	21402392	17304050	19209733	20325696	20125642	19292038	17755711	18303373	21643803	23983714	24202601	23818292	20697580	24642486	26394663	26387804	25424046	26419904	23831148	22650356	19138525
PP_2122	NA	NA	NA	NA	NA	135.117	NA	NA	NA	NA	6253276	7402552	4334694	7785679	11508791	11208723	8992573	11996312	6092786	7326733	3837629	6712234	4264360	6798765	5373709	6191721	6536604	6961862	4939496	6788573	6229809	6673296	7399080	5569800	6032020	6271200	6430031	8153550	8348342	4079604	6912975	8627299	8271305	8466909	8646578	9551744	7753964	6015596	6705499
PP_2123	NA	NA	NA	NA	NA	135.117	NA	NA	NA	NA	27524541	29532862	21973312	23778662	28637801	31059605	27249056	32156114	26585891	25676930	25004326	27006838	19061306	22008982	18760040	18794463	25899136	25523623	25033192	22766718	22108451	27227360	24788357	21234706	22346769	24180241	24692718	27970217	26677785	25355866	25596633	28617019	37968859	34180994	34408049	34531849	30346821	32839745	26513437
PP_2139	NA	NA	NA	NA	NA	135.117	NA	NA	NA	NA	5143615	6038564	3221867	5174203	6317150	5601132	1127817	5773460	3401964	1023222	320450	3464067	2694331	3293370	1648387	2840667	NA	3036033	3336180	1999238	NA	1267497	NA	NA	1966503	3326304	1833319	3582771	3553260	1872233	2364751	5058413	4449124	2053751	NA	5483797	3566350	2304075	NA
PP_2176	L-Homocysteine	NA	[M+H]+	-1.3307	-0.0309	136.043	NA	C4H9NO2S	135.035	2-Amino-4-mercaptobutyric acid	NA	NA	NA	NA	NA	NA	NA	NA	164168	NA	113038	133674	546883	413679	561291	636138	NA	NA	249064	146000	162609	NA	NA	NA	NA	NA	NA	98084	NA	NA	NA	NA	139377	NA	NA	NA	NA	NA	NA
PP_2179	NA	NA	NA	NA	NA	136.062	NA	NA	NA	NA	17044689	8363092	7555653	10531971	9098212	8409018	9378374	8382809	9442484	9682322	8775226	9301817	8725347	9236316	9935262	6531451	8412535	8796979	10476624	8951021	12947345	8682955	10291306	10147675	15837916	14534551	10527075	12865691	10037933	13339757	12289189	14860398	11742500	12021587	11698389	14407427	14077653	10332893	11584632
PP_2181	Adenine	NA	[M+H]+	-1.3813	0.0419	136.062	Nucleic acids	C5H5N5	135.054	6-Aminopurine	17053336	8351487	7525635	10573981	9130566	8377736	9347522	8353104	9437865	9768694	8782297	9306369	8787055	9182454	9929187	6485584	8418187	8807422	10464202	8996787	13001868	8646543	10247811	10189118	15844962	14512877	10541473	12884905	10024582	13330256	12309784	14835536	11763038	12019168	11660567	14426958	14089002	10324570	11528179
PP_2184	NA	NA	NA	NA	NA	136.076	NA	NA	NA	NA	2172069	2678066	2723447	3161679	2907866	2496124	4035221	2865394	2355557	2585339	3225405	2742329	9661915	8380574	11962101	10456784	2178816	2307692	2356191	3092148	2832370	3160250	3182455	3936589	3614614	3501800	2834518	3426207	2185653	1881349	2085236	2127143	1580987	1947053	1957732	2067118	2050683	1836890	2468055
PP_2215	Hypoxanthine	NA	[M+H]+	-0.6009	-0.0047	137.046	Alkaloids	C5H4N4O	136.039	Purine-6-ol	1195690	481498	128357	389187	120492	94134	83849	120703	120362	149465	134161	197714	125803	89287	172675	105282	319143	300851	332651	315727	384500	142609	218365	181338	382492	208940	194966	271697	399497	499210	463018	587739	196572	189936	363073	260813	319817	269040	220062
PP_2226	NA	NA	NA	NA	NA	137.06	NA	NA	NA	NA	3106613	2451185	2284579	2676347	2580055	3107570	2679446	2723657	2519890	2684304	2477224	2861128	1915549	1987922	1925041	2197579	2881014	2705083	2266708	2300528	2741206	3130674	2806198	2372306	2403645	2290372	2734223	2462890	2560287	2736589	2631827	2595166	3216847	3094111	2987199	3057600	2631126	2864713	2553725
PP_2241	NA	NA	NA	NA	NA	137.06	NA	NA	NA	NA	5396263	6414729	6181763	5604022	6592766	5077875	7734221	5324125	6370228	5696099	7973294	6283405	3230417	3415230	3146710	3581793	5415424	6326324	6218936	7006787	6192111	5219479	5653802	6964537	5581704	5986723	5304228	4975291	5074496	6545891	5389373	5215848	6543264	5815103	6564704	6094391	6008235	6074860	5872216
PP_2361	N-Methylnicotinate	NA	[M+H]+	-1.4945	-0.013	138.055	Alkaloids	C7H7NO2	137.048	1-Methylpyridinio-3-carboxylate|Betaine nicotinate|Caffearin|GynesineTrigenelline|Trigonelline	158983246	177722455	141138625	176616555	175278639	161483657	184198672	180415796	168085560	142861513	182755750	182660502	135371847	144503611	137519035	146401604	176260644	197471797	203338319	231612852	188526188	183943390	216767910	237482541	196117731	193738408	174643877	161050770	124930910	154557028	156539244	128184798	175362795	181247970	151936949	166328661	143267209	156523239	177774684
PP_2380	NA	NA	NA	NA	NA	139.002	NA	NA	NA	NA	21180588	18771007	26535942	20435414	19250596	21774510	23755358	17218226	22215580	18151187	20430803	18821234	24975510	17219870	20742907	17067983	24947217	20299004	22024800	25323895	22160596	20525002	21045218	26386206	22796231	22819629	18691396	18769046	20720805	22847712	18117118	15687174	19511556	19561944	20149482	18112383	18678917	18830582	19846757
PP_2407	NA	NA	NA	NA	NA	139.039	NA	NA	NA	NA	84732628	90295442	72786060	76883374	80202768	78781294	78815791	76720508	79033162	83918227	81172226	90066022	62421230	60930962	64746700	60373623	84337025	77683920	81422675	87826563	83561027	90318050	85529473	80331161	84098570	93896431	87744367	87673107	77337157	92213178	80965874	83592330	95099595	96646624	93665728	100303001	88173079	95907099	97093342
PP_2408	NA	NA	NA	NA	NA	139.039	NA	NA	NA	NA	35596211	41822365	39800601	38471815	41335259	34547132	49465519	31755708	34677931	34344972	42667469	37370790	21898055	21756401	24207885	23216151	31303566	37104175	36741208	48088097	34737699	31768829	36104283	44309028	33801565	38990232	32647786	29882240	29793000	37617764	33722944	32907820	36158934	34799285	36057723	38880097	33279681	33196202	38573027
PP_2409	NA	NA	NA	NA	NA	139.039	NA	NA	NA	NA	26477841	36530534	29678656	31343317	33132038	28301046	36291671	29290323	27304618	32286093	37594824	33944728	39246264	33395020	42850216	37469324	24585996	29337277	30330111	38512593	37509335	38275899	40728127	42254884	39589907	45518717	37834563	39393144	25752792	31229893	27438255	32991931	34839273	33285093	32502532	35473884	35225096	33932162	38740107
PP_2412	NA	NA	NA	NA	NA	139.039	NA	NA	NA	NA	11908065	21288946	16712580	19065845	21757146	15364587	31901867	14269912	12483508	14567246	24081656	15636246	16746622	13857644	18688242	17151922	9945469	16530778	14898436	25100005	17241386	13888475	18349772	27615278	16097500	21321694	14535449	14940640	9210652	15272178	10530347	11852183	11244424	11251140	11406972	13171455	11645312	12814182	18061579
PP_2433	NA	NA	NA	NA	NA	139.05	NA	NA	NA	NA	2249850	4119081	1478009	1325552	862272	472095	258187	569754	1174873	678090	990500	1172949	NA	373269	1151459	NA	3210762	NA	4064460	3743538	1377313	1026386	791162	373515	3484445	483645	NA	NA	NA	5422769	3974224	4000039	1392968	977706	1476537	1380835	NA	1349609	NA
PP_2508	NA	NA	NA	NA	NA	141.018	NA	NA	NA	NA	NA	NA	NA	NA	NA	NA	NA	NA	3369608	3925883	4767263	5468352	NA	NA	NA	NA	NA	705399	828918	NA	NA	4352793	651281	NA	NA	747297	4703152	2256015	1245131	NA	4766073	4058175	17384886	18843549	18222210	18442661	14190589	17789269	12858917
PP_2512	NA	NA	NA	NA	NA	141.051	NA	NA	NA	NA	9368314	10428369	11062424	10430892	11321292	9960799	10093032	11566768	10610955	11776019	11532881	12117248	11910384	12343237	11075343	10277653	10471211	13285237	12862394	12090938	12112936	11019658	12109305	11887664	13388454	12676831	11165220	11564236	12763603	12498649	12412773	10392830	12086463	13287860	12028089	12731485	14381859	13016247	13003215
PP_2518	1-Methyl-4-Imidazoleacetic acid	NA	[M+H]+	-1.9181	0.0093	141.066	NA	C6H8N2O2	140.059	Methylimidazoleacetic acid|Tele-methylimidazoleacetic acid|1-Methylimidazole-4-acetate|Methylimidazoleacetate|(1-methyl-1H-imidazol-4-yl)acetic acid	178680	221899	NA	149803	163222	NA	186761	163645	160182	168826	136364	154968	102588	176994	179291	153843	NA	117068	166432	NA	165387	129683	114960	108588	174152	162547	107549	108852	132394	114092	NA	167752	143267	192405	146174	132641	NA	116896	144166
PP_2618	NA	NA	NA	NA	NA	142.086	NA	NA	NA	NA	NA	NA	NA	NA	NA	NA	NA	106143	NA	NA	NA	NA	5460265	2399478	2197782	1939513	NA	NA	NA	88166	NA	NA	107788	NA	191505	93085	NA	131524	NA	NA	NA	NA	NA	NA	NA	NA	NA	NA	NA
PP_2621	L-Histidinol	NA	[M+H]+	-1.145	0.0001	142.097	NA	C6H11N3O	141.09	NA	NA	NA	NA	NA	NA	NA	NA	NA	NA	NA	NA	NA	NA	NA	NA	NA	NA	NA	NA	NA	NA	NA	NA	NA	304237	196288	293634	109330	NA	128649	NA	NA	NA	NA	NA	NA	141670	106168	NA
PP_2694	NA	NA	NA	NA	NA	144.08	NA	NA	NA	NA	733931	1760970	1432245	5405866	3990269	1219903	4807005	972240	2891914	2597148	4537727	2348637	1499918	2623058	1155707	2510104	1319856	3153079	2637083	5643767	2223543	1690029	3298351	10382677	4849667	2455713	2311716	1682442	3301025	5493718	1951657	1733415	2082925	1090708	2404217	1234950	2566277	2262952	3339201
PP_2883	NA	NA	NA	NA	NA	146.03	NA	NA	NA	NA	16737559	19850297	20903694	19998067	21336926	17605601	18333676	21061798	18695951	20169382	21574343	23170153	21156512	23528188	19866475	18911208	19094036	25225676	24870305	22322028	22409125	18579447	21100887	20987457	23149504	22868464	21184320	20610599	24322256	21743664	22505346	19325877	22525196	23377417	21944933	22005419	25375319	22628703	23135379
PP_2908	NA	NA	NA	NA	NA	146.117	NA	NA	NA	NA	1924113	5043592	2607403	4527397	9555726	7825285	13294168	11288257	4959227	7779062	10163603	7854661	17230156	20616958	14626223	23196116	2592484	7585407	5211117	10805193	8166185	8386277	8311129	10791998	8267217	10463046	5740658	5854183	3679345	6357383	3669406	4620785	5481066	5485561	6209065	6958620	3816061	3618259	7510134
PP_2910	NA	NA	NA	NA	NA	146.117	NA	NA	NA	NA	28802847	25497636	35522636	25845763	23975627	23817371	30060726	23420590	29639196	23666341	33311425	26098842	35299521	27678615	32568591	26224899	25492781	24238935	27788791	22984694	26173336	21540003	22382223	29190659	26794387	29314611	23905115	26784082	24317209	26550985	28605086	25986881	21678313	27936175	25676024	27250966	25973450	28377775	26963652
PP_2988	NA	NA	NA	NA	NA	147.029	NA	NA	NA	NA	26500788	23619426	35495814	29034594	26887362	27362808	29528660	25018288	26881887	24388797	30462052	27700723	31323191	24486382	25577620	21529556	30029990	29926093	32058599	31661511	28016799	25541058	27098987	32994380	31672921	30232725	25440407	25169219	27547177	29000972	24807062	20231324	25239263	24412693	25726518	22450356	25845000	24837210	25603948
PP_3010	NA	NA	NA	NA	NA	147.044	NA	NA	NA	NA	4098627	3586244	3318843	3429521	3623666	3452190	3182560	3074525	4149143	3135571	3410647	3650154	1586241	2019701	1224264	1678215	4451624	3889032	3792082	3288339	3510578	3238375	2862131	2680130	2649094	2914922	2791854	2864085	3744129	4526488	3856100	3755896	4701283	3916712	4488017	4002467	3861068	3878865	3394144
PP_3015	NA	NA	NA	NA	NA	147.044	NA	NA	NA	NA	2567167	2269473	2931385	3283192	3555664	3825909	2690404	3745946	2729703	3829864	2848718	4286721	1794958	2529859	1893916	2205460	2839495	2971904	2819211	3152928	4801945	5119411	3715506	3325043	3058413	3104118	4006491	4673552	3721306	2430964	3596599	4549565	3619167	4763545	4726136	5387656	4045996	3388647	3828498
PP_3020	NA	NA	NA	NA	NA	147.044	NA	NA	NA	NA	13264898	9425181	14251916	16057578	12452837	11949212	14783977	10686521	16130783	14937272	14528332	13949256	130845926	112770689	153970601	132391920	23200684	15900342	18452729	16402311	24434450	30034812	28816856	20188551	23576043	20959601	18199647	21446945	16863267	7705963	17539121	14616978	12001325	15746909	17390254	16158511	16700030	12413476	17575643
PP_3021	NA	NA	NA	NA	NA	147.044	NA	NA	NA	NA	15203533	11268938	10094555	13440687	13719014	12680333	10219602	17851129	14044713	14876056	11071987	14419092	56867852	46870444	61125400	69612176	16966988	14415203	14466841	15216868	19677029	19979654	23579494	12157910	20788760	14178066	16906290	15523521	19062674	7185824	19557219	17314046	15230127	17619035	21045453	20841543	22009545	13593682	16952171
PP_3025	NA	NA	NA	NA	NA	147.044	NA	NA	NA	NA	25436143	23200153	14898491	18942052	22293803	25130914	20205684	22420789	22372621	20769129	17668176	21077549	13038745	14629265	12010525	14304215	22446814	20877459	20735624	17582307	19973042	20157367	20448101	15241355	16154963	18103284	20502773	20417167	19816950	25306914	21830931	22298244	27434293	23276038	24689087	24651689	21844206	22692169	21493401
PP_3026	NA	NA	NA	NA	NA	147.044	NA	NA	NA	NA	7428011	6815535	6203163	5399664	6269156	6261794	5878857	5379471	7428185	6084092	6432230	6214608	2886263	3566854	2499600	2897179	7766446	6878356	6880618	6488312	7232287	6539186	6373746	5539925	5449579	6586831	6444175	6239493	6759467	7825289	6598289	7032065	8709764	6593887	8164571	6995136	6494820	7741718	6527811
PP_3029	NA	NA	NA	NA	NA	147.044	NA	NA	NA	NA	14470801	14617850	11550132	13175643	15813295	14535232	14259151	12928237	15080335	12152373	12413092	13621815	10023159	11682394	10294197	11238452	15782812	14370382	14234523	13679751	14768950	13802566	13381035	11538141	11545602	14100769	13347937	14017899	13789642	17783142	13492531	15432123	17360508	14532569	17984009	16363564	15168387	15165274	13933325
PP_3030	NA	NA	NA	NA	NA	147.044	NA	NA	NA	NA	22102563	20321357	17158360	21741519	19720458	25110690	16980411	21660973	20516238	18889556	15912573	20693944	17594029	21656937	16854265	18417479	21657234	18723137	18398773	15659425	27478460	24491677	30431235	20197716	21288413	18370240	26093519	23885383	24907483	21631485	27746721	28186327	24395166	21129068	30242490	31043891	26459777	21768100	22886643
PP_3033	NA	NA	NA	NA	NA	147.044	NA	NA	NA	NA	4506623	3913779	3089309	3064672	3532570	3844506	2912803	4278842	4574646	4059876	3642077	3857120	18113784	7382512	11180459	5873512	4450222	4091623	4038993	3092580	4285444	4392283	4131770	3250815	3442281	3452772	4593121	4879956	3964632	4375500	4218626	4900374	5574683	4570658	5888229	5259961	4937360	4886771	4159081
PP_3038	NA	NA	NA	NA	NA	147.044	NA	NA	NA	NA	6876096	6119245	NA	5515053	6885901	6950970	5494357	6388195	6199762	5046824	4429189	5905618	4250653	4613852	3555704	3944761	5929139	5692794	5722341	5240013	NA	5398262	NA	4516137	4536800	5228688	5740914	6901610	5341969	5999259	5660400	6574928	7538364	6527562	7739753	7311484	6293741	6270212	5687396
PP_3041	NA	NA	NA	NA	NA	147.044	NA	NA	NA	NA	2040665	1540700	2143654	1650664	1630354	1975948	1566269	1958541	2789230	2683388	1856304	2621780	3000218	3005112	3139407	3474538	2976229	2441700	2245508	2883182	4940242	5808574	5276205	3309856	3331857	2956241	3670271	3446605	3215968	2016984	2760386	3431068	2647195	2850078	3437352	3690423	3213797	2325695	2446456
PP_3071	NA	NA	NA	NA	NA	147.07	NA	NA	NA	NA	1365813	1800946	2134267	2057504	2538555	1931001	2389430	2366662	1620423	2148926	2083726	2794441	3681585	4891308	4263041	5329048	2830213	2776460	1922897	2332550	3522384	3955663	3666626	4191643	3870272	4860205	3481528	4540006	5816253	5629561	4600659	3864876	3107572	2367516	1702029	1615993	5322535	4497312	3626590
PP_3072	Glycyl-L-alanine	NA	[M+H]+	-1.1063	-0.0061	147.076	Dipeptide	C5H10N2O3	146.069	Gly-Ala	NA	NA	NA	NA	NA	NA	NA	NA	NA	NA	NA	NA	NA	NA	NA	NA	NA	NA	NA	NA	NA	NA	NA	NA	30649496	NA	28134311	33670507	31186934	27291551	26958767	23353516	NA	NA	NA	NA	27551204	18075216	NA
PP_3095	NA	NA	NA	NA	NA	147.082	NA	NA	NA	NA	1656860	1714644	1711121	2128381	2107034	2338896	2527690	2503035	1929263	2204661	2071183	2792386	3490523	4805127	5502538	4445912	1860707	2772970	2605582	3090807	3042856	3912889	4009643	3820336	4614803	3342101	3442979	4047828	4373795	6038017	4100283	3945055	2683186	2444359	1957426	2470376	4604239	4816969	3544850
PP_3098	NA	NA	NA	NA	NA	147.091	NA	NA	NA	NA	8929220	8967107	8107612	9685370	9803317	7943390	8762475	7574062	10612263	11943923	11209033	9202343	5581624	6020783	5537363	4672496	10012836	11717192	10541083	8994468	12448126	10657326	14272400	13958150	13674055	11271985	13324191	10661663	15108031	9358888	13186986	11923858	17859221	12549468	16026643	14377853	15653855	13177463	13578293
PP_3152	NA	NA	NA	NA	NA	148.027	NA	NA	NA	NA	2406467	2739551	2822349	2658858	2873439	2457519	2331992	2560358	2608379	2649775	2957263	2899526	2922863	3037760	2544192	2309006	2492547	3168669	3365193	3056200	2924608	2402741	2774729	2894108	3197690	3094445	2617554	2590845	2939377	2823852	2822559	2463031	2903645	2803566	2959996	2975400	3505989	2970251	3203423
PP_3161	L-Glutamic acid	NA	[M+H]+	-1.701	-0.0214	148.06	Amino Acids	C5H9NO4	147.053	Glutamate|L-GlutamateL-Glutaminic acid	155589245	188699913	128220921	130570750	171655078	131498296	159394090	146407987	135607395	132768966	188245878	161311364	194163149	157769423	158324237	170018303	125583634	128407435	130711676	128117150	120527831	117098151	106394458	126746866	99348887	127812066	97057294	86046031	43966316	49692509	65583141	47131842	291807061	296704845	331745545	305966331	143917342	167339349	221768696
PP_3168	NA	NA	NA	NA	NA	148.096	NA	NA	NA	NA	1074126	1083412	1064214	1079150	1583588	1344984	2006327	1879300	1348789	1492843	1088027	1580303	6369297	5256326	7267460	6573084	1342078	1308589	1215096	1616838	2064044	2050715	2563810	2361191	1995182	1860563	1507871	2221216	1144491	1181339	1303783	1187244	1432276	1720710	1698924	1978007	1253787	1313610	1622703
PP_3248	NA	NA	NA	NA	NA	149.096	NA	NA	NA	NA	15002188	14365736	16500148	12796102	9604092	6835238	15550096	6759625	14749422	8530890	12058296	6725164	4493855	5426808	7100770	8735160	10261951	12920058	15293293	15273081	10799182	5196423	10392605	23290948	12016152	7812695	7898816	6280729	10058565	11634423	9586995	11507618	4956009	3979715	4874957	4277273	4975364	6198463	7787636
PP_3305	NA	NA	NA	NA	NA	150.077	NA	NA	NA	NA	3304134	3170799	3181805	2937597	2785660	2868239	2829682	3066490	3573963	2947252	3326393	3005370	1761257	1794537	1690068	1634175	3903766	3460950	3396954	3556426	3645891	3287820	3641169	4221718	3474772	3378012	3315316	3675249	3903546	3666448	3250093	3689901	3531322	3955835	4427745	4214170	3473963	3538576	3822734
PP_3306	NA	NA	NA	NA	NA	150.077	NA	NA	NA	NA	28860375	23812891	32350527	37022800	24910861	27214342	35940609	27144134	36479487	34320911	36550597	41159742	13722448	17856209	20862904	17445734	48041953	46948587	54188158	60802215	50834543	49178020	54641414	81891098	53610581	47569820	45276770	49705245	49240419	33910536	43128666	41283101	38293527	50830119	49477299	53311685	40648139	32507974	44400272
PP_3309	Triethanolamine	NA	[M+H]+	-2.4366	-0.0088	150.112	NA	C6H15NO3	149.105	Trolamine	NA	NA	NA	NA	NA	NA	NA	NA	642770	924904	919720	539895	NA	NA	620753	NA	365843	344421	462726	519454	524198	713028	1048802	728123	1388862	1595156	2173080	1965102	642560	561600	435971	516956	NA	NA	NA	410996	437808	701526	426218
PP_3320	NA	NA	NA	NA	NA	151.009	NA	NA	NA	NA	3510765	4041274	4498109	4110223	4298809	3668022	3679494	4447654	3874888	4305744	4337549	4866218	4266328	5171487	3974919	4091300	4071384	4888907	5221054	4237386	4508971	3977508	4452650	4732740	5121320	4953515	4773236	4437363	5103987	4052372	4821573	3950442	4837602	5056690	4538045	4370987	4867191	5074470	4796674
PP_3327	NA	NA	NA	NA	NA	151.035	NA	NA	NA	NA	174478883	188165191	194110850	180619574	204458984	182832974	181097552	201965164	193189237	212432335	192954724	219226946	211752836	217093986	207322558	197979901	197819415	221172944	222307789	215656407	230250411	201451348	229700693	233776148	245363701	240784331	221060435	214258844	234084731	229448630	223436796	194999192	230637853	245122797	238700049	236236327	250181221	230910854	226684103
PP_3339	NA	NA	NA	NA	NA	151.039	NA	NA	NA	NA	2102143	3002317	2272597	2500890	2726649	2463810	2995805	2592849	2216363	2581654	2954113	2764628	3617141	3332085	4598443	3710120	1927264	2246393	2263412	3091189	3108207	3316807	3562274	3378820	3556430	3954529	3301430	3298710	2187324	2571751	2152627	2848389	2793140	2920315	2709361	2959936	2931026	2928820	2861738
PP_3395	NA	NA	NA	NA	NA	151.111	NA	NA	NA	NA	2959462	3454968	3894903	3463606	3685057	4394381	3071333	3975318	2712097	3874407	2951730	3563763	2735834	2938662	1657047	1545041	2344452	3392644	3633774	2125504	3131855	3626525	3896653	3597160	3729512	2701349	4429553	4540624	3664235	3338902	3346276	3614623	4883867	3651845	4176328	4631420	4603662	3880779	4075592
PP_3399	NA	NA	NA	NA	NA	151.112	NA	NA	NA	NA	11462082	10903632	11910006	9491205	13670868	12698691	9920833	14079361	9517697	12108759	8488326	11416810	7776966	8151132	5355325	6010875	9167173	10563306	10257138	8362218	10246662	12133970	10181619	10247885	11240708	8945440	13557786	13706501	12961355	11371454	10860852	13130292	14715221	13155718	14150318	14596039	12544060	11188687	12119122
PP_3402	NA	NA	NA	NA	NA	151.112	NA	NA	NA	NA	2647556	3161411	3118616	2746334	3150115	4015615	2977971	3818613	2222920	3009939	2398981	3084054	2788152	2738492	1859063	1770660	2018224	2806755	2952055	2135954	2851117	2861035	3225387	3321552	2892705	2110646	3774634	3743746	3075932	3084315	2650669	2936185	4147764	3071931	3837680	3906938	3823395	3367458	3473121
PP_3409	NA	NA	NA	NA	NA	151.112	NA	NA	NA	NA	25868424	34742285	32445030	17726528	27316685	37931435	25102399	45817521	27573666	37542212	20405680	29656596	25033325	19529412	14664663	16046929	26703588	32403794	29205760	17298748	32113590	37189220	34698940	30586658	35579849	21519542	47639608	48958228	35534820	32019426	34357462	34242279	56641801	39502647	45761502	48878033	42829335	46399411	40366928
PP_3415	NA	NA	NA	NA	NA	151.112	NA	NA	NA	NA	2387033	3395143	3103157	2449765	2855168	3190678	2624021	3247296	2258445	3260381	2698643	3075632	2450866	2078746	1517747	1397593	2248507	3027117	3254482	2175055	3083431	2932351	3409827	3382482	3359734	2605988	4191596	4023762	3014960	3060804	2852768	3103586	4356823	3295763	3923307	3958799	3906279	4018407	3655060
PP_3452	NA	NA	NA	NA	NA	152.054	NA	NA	NA	NA	384124	564078	737120	681139	759513	698081	683449	762267	813195	789450	894209	NA	3666144	4498003	5446382	4985461	NA	592039	NA	1071022	703191	742845	933902	1010181	1124140	NA	NA	NA	825576	NA	NA	NA	NA	NA	NA	NA	NA	NA	NA
PP_3453	Guanine	NA	[M+H]+	-0.8859	0.0287	152.057	Nucleic acids	C5H5N5O	151.049	2-Amino-6-hydroxypurine	12086546	5344773	4412394	5110514	1914306	1602544	1858172	2351475	3198769	2254724	3789746	2898094	3806056	2324886	2391975	6536989	3787500	1767105	2395535	1580623	3065549	2418371	2683730	4107782	5251415	4066289	3624151	3222057	3133996	6723458	4828934	2671110	2263195	1566568	22333600	1308806	2515455	2652893	5058801
PP_3454	NA	NA	NA	NA	NA	152.057	NA	NA	NA	NA	16518334	11969572	15010748	14046670	11836885	14773063	16297956	14797641	14735250	12300215	15638687	12751219	36601139	28520173	42967399	41232475	15464833	12451428	12477712	17150315	15689883	18042635	20969012	25737121	22698760	17606848	20411436	20127342	18010317	18429136	16637961	15190955	11300757	12131522	14211872	13191540	17971003	18464606	20152742
PP_3473	NA	NA	NA	NA	NA	152.584	NA	NA	NA	NA	5252394	5355364	7197960	7518091	2434759	2033716	3949710	3042760	8932935	3687501	6933357	4967152	1728194	4738587	3597663	3443106	8179729	7120889	8939463	9636838	8017516	6926297	9755496	13858766	8597915	7201375	7513887	6908567	5300287	3250754	5942606	3188989	3944871	4849222	4976976	4280443	3810702	3799063	7029645
PP_3541	NA	NA	NA	NA	NA	153.032	NA	NA	NA	NA	25052830	26647134	29113144	25960003	28881193	26198527	26801325	29015037	29263962	28993731	28590437	30529325	31418505	30538855	30117384	28537982	27650887	30137789	33598858	29483886	33073052	28765643	31260154	32149897	34575893	33883114	31496608	29704955	32306206	32735523	32521577	27288883	31761828	34475534	32978565	33001288	34993245	32464709	30043939
PP_3544	Xanthine	NA	[M+H]+	-0.4408	0.0244	153.041	Alkaloids	C5H4N4O2	152.033	NA	599572	288106	239357	207682	251270	259850	246836	302998	315913	282648	248144	303225	293000	221608	409961	253173	299655	315955	391486	320762	743935	378856	525745	617093	400827	427316	379909	538965	737133	586540	677259	597931	348202	345805	367068	400417	1234729	1114856	514439
PP_3593	NA	NA	NA	NA	NA	153.127	NA	NA	NA	NA	8559279	10224835	5834527	5668081	8284491	7637242	7248259	8751908	9501730	6353968	6220923	7093090	2813493	3653691	2164592	3491524	7660216	6748446	6231196	6365023	6810890	7536528	6201794	5684515	6133495	7654995	5607904	7974051	6272764	9512491	6679047	7975001	10279434	9235113	9847487	8692685	9318983	8892982	6816322
PP_3595	NA	NA	NA	NA	NA	153.127	NA	NA	NA	NA	3232501	3632945	1380578	2223486	3417943	3211818	2081999	3075625	3534888	3364927	1752604	2958110	1404266	1822890	849402	1517809	3638736	2936863	3014517	2491859	2677342	3401006	3221949	2265080	2925679	3416272	3297527	4641949	3218342	4274212	3358841	4910180	6114440	5040046	3786224	4879282	4750590	5008891	3067182
PP_3601	NA	NA	NA	NA	NA	153.127	NA	NA	NA	NA	7001979	8943544	7490514	6843126	7506105	7360083	10183550	6569566	6794566	6249493	7766197	6369701	4326782	5066809	4791024	4211595	6892364	7925489	7936618	8232413	6113714	6325108	7438216	10738477	6353118	8157856	6432780	6595425	7415649	7168715	6630461	6904328	8788738	7822249	8757546	7425472	8328740	8173266	7769400
PP_3603	NA	NA	NA	NA	NA	153.127	NA	NA	NA	NA	64889477	87899161	65097163	57547531	74345659	63672008	86798497	69331867	61546982	56107932	65604183	59072011	37681650	41649429	35655099	36981450	54640861	59905706	60333532	67284581	53102688	55031617	53018655	66251023	54971848	69486150	47526657	57360228	51226167	59571414	55045791	59990436	72948869	61593168	68998687	67670947	62496504	65606618	61146164
PP_3607	NA	NA	NA	NA	NA	153.127	NA	NA	NA	NA	16593663	18204863	14540474	12961776	15971247	16165660	15906112	15158328	14806809	12772022	14080305	13039661	6710252	7651217	6137734	7095634	14626708	14385071	13817428	13530569	12212699	13430855	14227684	14324399	12281012	14321303	12847578	14333244	14202538	15235833	14346775	15137512	18941669	17638262	18016430	16790748	17042120	17199098	14686678
PP_3610	NA	NA	NA	NA	NA	153.127	NA	NA	NA	NA	3634758	4100671	2261034	2389465	3989941	3509940	2884564	4274721	3774751	2702336	2566089	2781653	1108265	1703523	937446	1348597	2742094	2698744	2550841	2441838	2751429	3002882	2817146	2067292	2665313	3350791	2380262	3310024	2885188	3867587	3060322	3356015	3936543	3828322	3903508	4014405	4011106	3746460	2972459
PP_3614	NA	NA	NA	NA	NA	153.127	NA	NA	NA	NA	9012132	8721712	7929289	5078556	7312046	5832461	8107669	6744916	8672787	7369933	8610696	6357188	4472483	3937877	3111527	3442634	7957014	6450558	6179526	5858401	7360025	7317448	6994319	7864044	7106821	7867643	5964924	6656855	6235184	9988804	6306013	6778336	10081683	9580675	8680371	8581071	7959958	9677347	7147600
PP_3746	NA	NA	NA	NA	NA	156.014	NA	NA	NA	NA	8664796	8989301	10010270	9139458	10189411	9000045	9274966	10628301	9395047	11075181	9493581	10558043	10739522	10356107	10569572	10059809	9691102	11085215	11025471	10527071	10681433	9488440	10738676	11605769	12316867	11594859	10518958	10474824	11711500	10474886	11172367	9806961	11459275	12398852	11953440	11403016	11883074	11414155	11377869
PP_3759	NA	NA	NA	NA	NA	156.077	NA	NA	NA	NA	9344922	7934450	8215064	8954602	7563954	7657289	8396874	8306815	7303773	8014972	6279516	9463043	NA	19351853	NA	NA	9098333	10239911	7430805	11418565	4498859	NA	NA	NA	766758	NA	NA	889882	674417	NA	NA	1536136	8118151	14326018	12026860	14010203	NA	NA	NA
PP_3761	NA	NA	NA	NA	NA	156.077	NA	NA	NA	NA	NA	NA	NA	NA	NA	NA	NA	NA	NA	32742731	NA	NA	NA	79790237	NA	NA	NA	NA	NA	43495629	NA	NA	NA	24934241	NA	NA	NA	11887187	NA	NA	NA	NA	32536920	39729506	35906194	12807791	NA	32780140	18612574
PP_3823	NA	NA	NA	NA	NA	157.122	NA	NA	NA	NA	21407085	20281509	18697539	18957997	18783840	20825864	19271321	18004979	16765277	16327727	14592560	17757209	13185625	13630256	10620941	11703191	18030129	16207932	17637818	15012622	16840709	19065421	16559187	16402718	16562079	16707470	19785538	18398353	21272763	17805470	17264978	17632163	20753302	18339259	19423199	20073648	17471349	19219432	17391751
PP_3824	NA	NA	NA	NA	NA	157.122	NA	NA	NA	NA	9333006	7107479	8733634	7766472	7089068	7515776	7431555	7575114	6628816	6397790	7145861	6239843	4658333	4855157	4602017	3742595	8192857	6790814	7673233	6300221	7569510	7685167	7411129	7266954	7357020	6553565	8564809	7946240	8422753	5850976	8166895	7751674	7494267	7481110	8757285	8358536	7135065	7543854	7912812
PP_4013	NA	NA	NA	NA	NA	160.075	NA	NA	NA	NA	745276	2540157	1645481	3983824	3142270	1123509	7294390	675903	2539253	2659763	5041182	2362244	1683238	2159607	990078	1811248	1061980	3588805	2230350	5655907	1409633	760752	2032162	8436588	1969775	2173249	1457421	1025475	1632233	4797602	1102335	985879	1238923	699705	1908898	756894	1498765	1277115	3265716
PP_4016	NA	NA	NA	NA	NA	160.076	NA	NA	NA	NA	15719392	49542369	39988794	113736202	113803343	32508908	156536558	24484715	76476839	46814884	121417446	55785133	27441065	54900704	17327303	42847360	24459587	97357862	68450398	112440412	26624791	15926850	47661388	157130134	46215349	37627632	29896463	29437753	42369541	109055990	45011527	28911048	26819039	12033499	34075199	19193717	42178894	28808157	62272385
PP_4018	NA	NA	NA	NA	NA	160.097	NA	NA	NA	NA	1997371	1913581	1910565	2083674	2249918	2379246	2596688	2367688	2818436	2728617	2513998	2320194	4487113	4746793	4495103	3948821	2224662	2376128	2126749	2696661	2529488	2681870	2592671	3821468	2625704	3229607	2455922	3005168	2006041	2535109	2094515	2273748	3274484	3253133	3039244	3274073	2630644	2851062	2520228
PP_4022	NA	NA	NA	NA	NA	160.097	NA	NA	NA	NA	1736819	1773772	2245304	2140121	1796212	1684999	1916041	1743463	2337594	2188463	1958227	2153968	3331239	3304796	3841295	3124507	2406527	2208103	2105127	3400220	2305949	2390339	2614744	2663181	2378514	2279339	2362306	2606687	2136000	1581955	2138172	2288502	2455795	2604918	2673373	3208093	2404366	2383325	2470108
PP_4030	NA	NA	NA	NA	NA	160.133	NA	NA	NA	NA	64608092	61535344	40119862	43876703	67579567	72099081	76289527	87922585	84210043	91550742	81753028	73301843	44457791	46988684	36541565	47765889	63999108	79855522	68352878	63075748	78394779	80702536	74096005	60528427	66839510	73002981	75890546	73791457	77805457	88717166	97320652	107346489	110475120	142545808	113338395	128491286	92328715	109103386	98819890
PP_4042	NA	NA	NA	NA	NA	161.029	NA	NA	NA	NA	2541434	3268371	3023645	3189301	2989401	2375748	3067261	2866201	2483043	2903228	3027579	3023410	2945045	2796837	3007974	2883474	2608889	3056051	3003751	3157305	3013595	2598360	2896901	2926177	2945527	3005765	2571703	2664827	2790680	2870416	2790359	2144180	2725409	2936740	2793464	2776543	2787952	2841083	2928511
PP_4068	L-Alanyl-L-alanine	NA	[M+H]+	-0.5215	-0.0011	161.092	Dipeptide	C6H12N2O3	160.085	Ala-Ala	2805665	2358364	3272592	3275758	1735140	1852409	2149786	1788831	2939562	2322755	2584234	2284592	2890086	2575034	3110450	2902775	2761168	2700254	2559790	2877018	2257703	2216579	2654278	3140573	1956679	2419278	2074851	2313016	2221419	1933184	2061039	2056837	2477631	2536117	2895242	2561795	2264796	2434193	2710994
PP_4071	NA	NA	NA	NA	NA	161.096	NA	NA	NA	NA	7880132	8442572	8757198	7754322	7134987	7201483	8887052	6123573	8297883	7195611	8019988	7467691	4601793	4627910	4632778	5021708	7798751	7503847	8113362	8660277	7620919	6999516	7630009	10679304	7161593	8518140	7628533	8497007	8089131	9421668	7726263	7012246	8725154	7556454	8476243	7918924	7610045	8531218	7520853
PP_4116	NA	NA	NA	NA	NA	162.007	NA	NA	NA	NA	2159500	2255296	1900070	1792684	2572375	2206728	2039566	3050726	2207266	2217834	2392100	2873925	2371834	2708763	2330991	2280793	1602020	2603237	2361316	2318020	2720213	2523396	2407424	2643496	3524075	3283917	3056747	3561689	2967396	3194661	2981849	3293642	2851823	2889450	2495420	2989526	3401345	3197240	2649304
PP_4130	NA	NA	NA	NA	NA	162.055	NA	NA	NA	NA	1048730	4031831	4001010	4200211	3912144	2073291	10929978	1141767	4079777	8487252	13258461	5466934	4086111	5062089	1983413	2592133	1501631	7842448	5473232	8544546	2188693	1541327	3012940	14538027	5079908	3925423	2844756	1927045	4034575	7957853	1939923	1475234	3531737	1759375	4768080	1091147	3402957	2330364	6837394
PP_4131	NA	NA	NA	NA	NA	162.055	NA	NA	NA	NA	4543879	4087315	4889284	5361646	3739975	4162507	5343906	3696722	5452621	5107100	4948952	4659559	2648716	3319650	3113079	3341445	5979726	5612634	5516977	6061373	5366895	4911296	5543682	7227990	4611342	5174855	4880948	4272671	4970858	4042817	5182928	4453286	4948640	5333888	5473651	5224546	4571175	4744150	4927614
PP_4136	D-2-Aminoadipic acid | N-Methyl-L-glutamic acid	NA	[M+H]+	-1.6054 | -1.7844	-0.0179 | 0.0131	162.076	NA	C6H11NO4	161.069	NA	3600966	4551767	1192104	3448926	10272096	10808709	8671767	11584563	3589294	3500288	3748737	4202722	8882637	7957780	7238599	7564178	1388611	2053910	2480123	2124275	4033519	4362122	3613467	3232458	3138930	2857338	2992805	2596054	558919	682130	662856	847543	1461691	1207886	1787593	1539724	765138	1012133	1064693
PP_4137	NA	NA	NA	NA	NA	162.076	NA	NA	NA	NA	2573211	2712022	2292123	2236505	3636579	3601170	2726163	3707979	3443950	3704849	2622523	3713361	5953990	5487563	5388027	6038513	3491558	3369188	3329332	4412383	4863537	5362650	5575512	3848389	4638474	4403746	4450706	5356501	4724587	4588563	4290261	4993572	5095236	4986257	4780685	5309775	6072990	5133898	3871908
PP_4138	NA	NA	NA	NA	NA	162.076	NA	NA	NA	NA	1202357	1340533	1033537	1110601	1365708	1180766	2273939	1163551	1835124	2314713	2947323	2857707	3052372	3770902	5268035	4110552	2147854	2189272	2045958	2113082	3996836	4563535	4394208	4823124	3741198	4672442	3390284	3919279	2845592	2992355	3146381	3168750	5768179	6412966	7632140	6819230	5908038	6366161	5815695
PP_4143	L-Carnitine	NA	[M+H]+	-1.4008	-0.0104	162.112	NA	C7H15NO3	161.105	(R)-Carnitine|3-Carboxy-2-hydroxy-N,N,N-trimethyl-1-propanaminium hydroxide, inner saltL-gamma-Trimethyl-beta-hydroxybutyrobetaine|Levocarnitine|Vitamin BT	3744922	3804069	3063316	5251846	3074458	2739888	2842514	3099260	1602957	2244184	2676107	2378231	1462204	879290	4716242	1654482	2392673	2059435	2814138	2723712	2933898	2092825	2626479	2499129	4110812	4041574	4187179	4384110	2277882	3788471	2118344	2819190	4219725	3501394	4973675	3140250	3685416	3284758	3174444
PP_4144	NA	NA	NA	NA	NA	162.112	NA	NA	NA	NA	8595623	9094523	11080856	9205554	8114764	8644356	9875445	8555308	10436009	10241427	9697124	9508646	15306557	14455881	18494555	14519244	10462228	10196917	10136965	11510402	11042565	11758984	12727093	14315954	11901257	11306941	11483838	12379321	10148261	9148098	10307854	9584612	11344882	11394251	11931182	11154946	10096028	11357821	11367141
PP_4170	NA	NA	NA	NA	NA	163.038	NA	NA	NA	NA	NA	NA	NA	210271	NA	NA	NA	NA	176633	NA	329926	NA	NA	NA	6657279	NA	NA	NA	295092	251139	NA	NA	NA	NA	313451	NA	NA	NA	428688	NA	NA	399749	311200	337021	213373	NA	NA	NA	307932
PP_4176	NA	NA	NA	NA	NA	163.039	NA	NA	NA	NA	11155638	11683624	12991643	13503274	11633271	10765014	12383096	12304183	11316579	13452611	13995058	13552530	11215256	12395595	13720931	10882194	13891483	14064223	14156550	14391820	14463684	16156647	14457351	13508709	16020771	16393173	14550510	15226068	13815477	13141602	13273096	12461357	14150472	14294465	14570170	14692295	13779441	15144240	15371378
PP_4180	NA	NA	NA	NA	NA	163.039	NA	NA	NA	NA	55135841	36779855	60275760	57156777	46586885	50017884	51563820	50480107	56548182	64940685	54587826	57316774	268589548	186697989	290214808	189321310	76395787	57999138	63767860	58613362	86053955	106256605	99797654	75452404	77850033	77179563	78041207	90315893	67068695	36191358	67274581	60466846	59700666	72415827	78688791	75690248	67505085	54998103	69180805
PP_4186	NA	NA	NA	NA	NA	163.039	NA	NA	NA	NA	9309907	7180367	6403300	5939648	6849304	7277176	6316889	8825421	7780476	6670838	6377418	6826840	4840617	4605376	4221041	6609095	7601612	6523898	5841571	5026633	7529866	7037846	6042139	4271350	5381459	4912966	6326266	6600279	5920863	7673312	7742900	6214007	7316556	8653437	7709429	7488814	6215911	6469578	6738530
PP_4188	NA	NA	NA	NA	NA	163.039	NA	NA	NA	NA	3109672	2931161	2747168	2814443	3251283	2810229	1720436	2962273	3226679	3316886	3593910	3215559	884157	1132995	826999	1201467	3857936	2857412	3429138	2179484	3510907	3043383	3068827	1578718	2952550	2862667	3556041	2560882	3487473	2452564	4507901	3985347	4093868	4047565	4262683	3535981	4162452	2634237	4011553
PP_4189	NA	NA	NA	NA	NA	163.039	NA	NA	NA	NA	44483913	35616706	35249096	34376375	35282241	36573612	27138477	38833962	38556913	35470876	33215206	37101962	20802734	21719934	16270636	22556088	35051598	32098815	32759994	25222997	39951415	38561409	35963099	26612274	32594988	28415129	38015172	34935425	37930422	32008476	38913780	35961473	33849779	40125353	41514708	36367168	35556358	31083461	35115818
PP_4190	NA	NA	NA	NA	NA	163.039	NA	NA	NA	NA	9825767	8834475	8851026	8790868	8121836	9888203	6728178	10663599	8325785	8504057	8302162	9843124	4009736	4740821	2923929	4438975	7750815	7572677	7681621	6069760	9043202	8743194	7846913	5823518	7030842	6191793	9363044	8008753	10136022	7771742	9333502	9347404	9313475	11146300	10582676	10058265	9815322	7847389	8284592
PP_4191	NA	NA	NA	NA	NA	163.039	NA	NA	NA	NA	34021123	22731883	23455501	22161905	27203391	32014696	20802421	37162277	29696671	29283974	20277979	28702058	29921556	35626524	27706645	35774898	29650452	22529288	22977189	18463936	36286548	49635204	43990065	24695570	36325317	26384697	40097708	38819820	32008387	30594398	33063529	33229430	29568105	34388397	36964758	37882241	36638931	26628894	28042583
PP_4194	NA	NA	NA	NA	NA	163.039	NA	NA	NA	NA	23283091	17508512	16396733	20528463	18284065	18284094	14854242	22490691	22045029	22208184	17209392	23976205	66874072	46455354	67350764	69904301	24142239	21739650	21924675	24315264	32233172	28968328	35032268	19512350	27966187	20620047	27685479	23063278	27304497	12730136	29130849	26120840	23310712	28218715	35130121	31267850	30902347	18676976	24923740
PP_4195	NA	NA	NA	NA	NA	163.039	NA	NA	NA	NA	10628228	5373952	7471374	7522215	4486272	5160408	8961581	4636051	10832130	5838854	6800535	5753701	6368077	5898619	9415470	18192979	9399266	6734312	6479206	10947235	11224284	7902275	11504447	17466274	5771849	5000069	7372563	5112968	7841358	7701095	6996059	8018908	6263718	7039592	8987818	7224343	8382184	5354325	6514978
PP_4196	NA	NA	NA	NA	NA	163.039	NA	NA	NA	NA	2313355	2264676	1692749	2629572	4107928	3135049	3018303	4040607	2411062	2496828	1435550	2704000	3092386	4456115	3795765	4818253	2931697	2017176	2213213	2384216	3813072	4639594	4905952	3114755	5031284	4328579	3297267	4387332	2901701	2935413	2376301	2849717	2373715	2464743	2429519	2561179	3518168	2304849	2226115
PP_4197	NA	NA	NA	NA	NA	163.039	NA	NA	NA	NA	5722130	4227693	3181072	2936855	3418911	3918574	2553684	4521844	3856357	3202516	3130466	3534613	1365575	1411083	1017692	1922608	3788633	3256215	2932701	2448136	3487400	3221284	2504887	1735760	2715852	2325202	2821788	2633011	3064303	3914307	3823626	3308131	3650152	3821644	3614883	3426905	3161039	3316572	3050349
PP_4199	NA	NA	NA	NA	NA	163.039	NA	NA	NA	NA	14196773	11591733	10568097	10052573	11259779	10799701	8468023	11626616	12249589	11133692	9950004	10980767	6733798	6570772	5060685	7229476	11627791	9788633	10431441	7413099	12043802	11586305	11495698	8371161	9228561	8332662	11870113	9183083	11726981	9645099	12166392	11323775	11147877	11420199	12050304	11121847	10534816	9025320	9660456
PP_4201	NA	NA	NA	NA	NA	163.039	NA	NA	NA	NA	3798773	3351518	2074656	2592859	3289646	3844968	2598378	3777800	3662265	3255386	2610736	3202806	1727031	2089202	1345962	1924380	3622377	2747164	2942496	2423738	3249338	3120146	3312303	2005518	2713304	2493059	3396676	2850754	2923150	3438663	3626202	3287055	3759798	3655347	3914159	3727446	3110317	2990886	3166020
PP_4202	NA	NA	NA	NA	NA	163.039	NA	NA	NA	NA	4213212	3354425	4497926	3677095	2594815	2975031	2856869	2629467	4623242	3834635	4124024	3741539	1764862	2586116	2391419	2598257	4962700	4256874	4498489	3804641	4584353	3817768	4075151	4045015	3630049	3580855	3969771	3226603	5139207	4785302	4508132	3839555	4565092	5048162	5240534	4516896	5813205	3625728	3996498
PP_4205	NA	NA	NA	NA	NA	163.039	NA	NA	NA	NA	4436567	2644880	3162721	2056369	2371627	2484298	1516171	2780760	3339077	2934564	2380333	2934924	15978247	5858193	10475747	5010850	3334155	2293680	2370862	2219661	3532549	3583500	3363791	1803069	3211854	2413240	4050397	2793323	3635416	3644600	3704986	3427286	3382638	3927711	3685388	3615150	4228322	2713782	2972460
PP_4213	NA	NA	NA	NA	NA	163.039	NA	NA	NA	NA	9650325	7699203	4680585	5771222	7033927	6929426	4424059	8692106	7858830	5608878	4555792	6280286	2259925	3469985	1413536	2847849	6051489	4536381	4610184	4232731	5494417	5705168	4893796	2680014	4615810	4422015	5067148	4729490	6592103	6003450	6615696	6637951	7314790	8507449	8169294	7319222	7798065	5370607	5875331
PP_4221	NA	NA	NA	NA	NA	163.039	NA	NA	NA	NA	NA	3713988	6067787	2947312	NA	NA	NA	NA	NA	3548766	5005194	3928899	NA	NA	NA	NA	5245151	NA	4581814	4273418	3973523	4110235	4637327	4294837	NA	3547196	4707042	NA	6296576	NA	NA	NA	4332295	2209367	6019116	NA	5827513	381295	558282
PP_4247	NA	NA	NA	NA	NA	163.06	NA	NA	NA	NA	NA	9246402	10180042	9493257	8030190	NA	NA	7436039	8358901	7959287	9835327	8244253	NA	NA	NA	NA	7616399	8400538	9865996	8566613	7795659	NA	NA	8218365	6464820	7769081	7642956	NA	7836635	NA	8092361	NA	8818079	8752277	10397754	8576038	7601627	8019459	9391290
PP_4264	NA	NA	NA	NA	NA	163.075	NA	NA	NA	NA	1321674	3844905	6069453	4619968	4403784	1478742	9408245	1402423	2756204	4208951	8356103	3301918	2724052	1888938	1974812	1799031	1555602	4139789	3577033	7322437	4209640	1362990	2930197	8217193	3633580	4666890	1622074	1280822	1554260	2910786	1720350	1491102	1941261	1603706	2016804	1509950	1892471	2785764	3828842
PP_4268	NA	NA	NA	NA	NA	163.086	NA	NA	NA	NA	4248940	2541092	2529883	2526694	2448229	2892500	2787285	2755675	3916834	3128044	3198873	2491909	1446262	1693020	1560759	1252914	4496812	3200310	3100142	3040795	4395292	4689251	4818353	3989031	4574960	3345559	4918244	4329749	6510671	2816912	4994702	4833623	5229813	4520217	6054371	4774956	6659573	3813686	4729779
PP_4291	NA	NA	NA	NA	NA	163.112	NA	NA	NA	NA	6103371	5702753	5561857	5034788	4867289	4626298	4775183	4401028	6053902	4814883	5265809	4868499	2293009	2675254	1839571	2245634	6055549	5353072	5616474	4817855	5281159	5251070	4479413	4583688	4564949	4961947	4822528	4732983	5555425	6562200	5153149	5878488	7036448	5806023	6416754	6208450	5729045	6088970	5641116
PP_4343	NA	NA	NA	NA	NA	164.074	NA	NA	NA	NA	1621502	2211823	3225812	2911015	4238372	3857700	4245928	5884093	2814739	3086539	3332907	3479002	13468666	12128398	9954731	10430093	2800470	4288672	3697093	5033121	2796709	2668106	2869333	4374965	2769361	3417133	2654049	3336426	4470567	2742719	3788301	3505694	2963034	4238431	2954334	4625862	3257019	3624217	3434059
PP_4344	L-Methionine methylsulfonium	NA	[M]+	-0.9235	-0.0173	164.074	NA	C6H14NO2S+	164.075	NA	19200544	19520099	19422575	18515781	12463113	10390973	13933677	10715420	16817237	13390758	19396195	14990054	22661006	20463910	24071078	24507219	16838045	17913042	18575080	14582019	17302640	15975858	15355594	19643106	18061848	16348076	13195569	13192260	15973725	14860608	14874219	10926875	13472199	15375197	12813513	11982899	11900503	12621460	16008341
PP_4381	NA	NA	NA	NA	NA	165.054	NA	NA	NA	NA	5487130	5388266	3849640	4464833	5456752	5310969	5048845	4450156	5225712	4204569	4130963	4822903	3259335	3792483	3183453	3893259	5709511	4556948	4509411	4747504	5369338	5116125	5073408	4429375	4165446	4579858	4530380	5157740	4534275	5734871	4903251	5313846	6001355	5373496	6181856	5801564	5151181	5196366	4838390
PP_4384	NA	NA	NA	NA	NA	165.054	NA	NA	NA	NA	3014028	3020613	11477430	5432991	6027287	6024745	7034764	9113040	7949229	10875736	3092325	9525824	9836025	10023641	10404888	9958221	8699537	4981901	7597876	7722035	13968457	14138343	13799492	8608183	13051069	11098301	13063188	13190193	11200594	12313346	9684497	13017327	10377656	11660105	6359458	13462851	21947510	8956108	9150286
PP_4388	NA	NA	NA	NA	NA	165.054	NA	NA	NA	NA	NA	NA	262566	327920	NA	NA	335524	NA	189703	NA	176855	NA	7436399	4129252	7213837	5407163	497386	NA	424334	322206	484526	765894	783435	478979	626730	466053	362478	429533	NA	NA	NA	NA	NA	255072	NA	NA	NA	NA	379428
PP_4421	NA	NA	NA	NA	NA	165.091	NA	NA	NA	NA	3097174	1917620	3844173	1767916	1727958	2154813	1384520	1687063	3836916	2523297	3709165	2403035	1150668	1267174	906733	947017	3858630	2721577	3956850	2006309	3699855	4048434	3382037	3143774	3449289	2606037	4759363	3862361	4198823	3155326	4123957	3070674	4699121	3712148	5060815	3402232	4187294	4367319	3660147
PP_4429	NA	NA	NA	NA	NA	165.091	NA	NA	NA	NA	4200243	3370310	4513494	3599659	3355210	3802245	2778063	3777594	3324015	3668436	3458762	3040209	1231727	2151169	1001945	1261598	3253168	3366576	3993850	2526574	3249375	3643079	3130866	3455149	3737317	2856650	4456530	3692862	4177856	3497078	3636622	3888477	5087440	4192369	4898384	3948292	4268546	4086722	4418230
PP_4439	NA	NA	NA	NA	NA	165.094	NA	NA	NA	NA	2062459	1716439	1716764	3204096	2353038	3163678	2715747	3758153	1567974	1731036	1434844	1966478	925873	1945221	1023050	1136711	1543114	1725117	1479562	1387748	1871098	1504071	1799811	1333412	2083731	1460643	2042090	2256906	2333572	1143949	2346372	2309824	1880885	1990749	2178239	2854263	2340044	1702649	2466208
PP_4488	L-Methionine sulfoxide	NA	[M+H]+	-0.5939	-0.0331	166.053	NA	C5H11NO3S	165.046	NA	1255482	1729030	1070375	1279693	2009647	1652284	2571943	1655219	888308	1243015	1141838	1133873	10142357	9780333	14439423	15083993	735307	816685	851363	1795187	1051164	664630	1051246	1987090	783763	948397	619796	754512	381421	511458	368510	374301	732258	732746	790523	1080524	361117	463915	580888
PP_4498	NA	NA	NA	NA	NA	166.072	NA	NA	NA	NA	3319017	1802138	3156512	3202770	2145374	2527050	2254053	2900495	3934432	3326227	4405396	3388909	298728	281952	294913	274921	5569298	4620048	4433273	3615802	2154767	1568313	1088321	2476951	1438961	1568176	2000765	1544001	4468707	3019122	3824687	2864666	3295006	4323007	3896863	3157020	3837504	3089729	3552820
PP_4499	NA	NA	NA	NA	NA	166.072	NA	NA	NA	NA	4027579	1581999	4390996	4376079	1961120	2348153	1892386	2946326	4569622	2755520	2902096	3180986	NA	NA	627828	NA	6412848	4216849	4273715	3323557	1830969	1313972	507895	1305871	1067069	1438918	1739817	1087475	4482125	2206029	3931578	3059772	2934282	4205662	4050230	3451720	3697207	2702885	3982569
PP_4502	NA	NA	NA	NA	NA	166.075	NA	NA	NA	NA	3448666	1867072	1380048	1297706	1996985	2937052	1298969	2341320	2210785	1836250	1546985	2111454	1065907	939164	866214	906322	3077093	1699447	1914865	1269016	1784773	1973991	1580994	1509986	1834356	1346917	1746005	2100389	2342249	2956962	2458443	2098714	4081785	3820300	3836102	3179454	3097186	2895874	1661998
PP_4534	NA	NA	NA	NA	NA	167.013	NA	NA	NA	NA	35688817	37977840	29812233	29281233	41937938	40757352	33173959	49711506	35799366	39959285	34697118	45189253	39886165	46968036	40215884	43760351	31997620	41261853	39114166	37708698	44966499	47843233	52387566	46086097	64239892	54766709	60587820	57913579	48400393	57308102	53850414	56790696	45945192	52489963	47304376	53864327	61077584	52799118	42859196
PP_4599	NA	NA	NA	NA	NA	167.106	NA	NA	NA	NA	2317692	2153573	2033055	2304107	2081290	2976293	1662314	2922692	2227327	2592589	2196398	2179518	2092660	1127256	1228211	1108706	3346555	2618629	2902490	2129513	2178006	2888654	2554947	1972105	2265156	2323854	3359498	2647696	2798367	2571825	3018731	2826725	3724739	3417666	3510993	2989888	2965545	3309185	2777804
PP_4604	NA	NA	NA	NA	NA	167.106	NA	NA	NA	NA	3031226	2929017	3702216	2449038	2305003	2311455	2946643	2506511	3130992	3044953	4289451	2979385	1777237	1571100	1451386	1383220	3464283	3274221	3810713	3175040	3658018	3217320	3524962	4037416	3390302	3547453	3742387	3504979	3789240	3218433	3494605	3026387	3684490	3466827	3872611	3489692	3802363	4063647	4108065
PP_4686	NA	NA	NA	NA	NA	168.138	NA	NA	NA	NA	66096	NA	NA	NA	63121	75353	NA	145684	NA	NA	NA	NA	18799806	9102444	9807042	7310535	NA	NA	NA	NA	NA	148976	196210	NA	409246	112532	127428	431786	71033	NA	70715	98391	NA	NA	NA	NA	NA	NA	NA
PP_4694	NA	NA	NA	NA	NA	169.013	NA	NA	NA	NA	17410688	18792871	13669633	14823158	18320048	17836490	14058309	17842857	16073435	14207205	12682977	15809363	11823173	11002694	11059207	12294860	16010871	15755151	15149517	14468089	15249249	15565521	13342751	11415804	14184202	13512963	14126069	13911947	13864084	17907051	14864017	13892779	19880236	15854255	18484707	17188983	13699896	16294909	13656661
PP_4697	Uric acid	NA	[M+H]+	-1.4133	-0.0018	169.035	NA	C5H4N4O3	168.028	7,9-dihydro-1H-purine-2,6,8(3H)-trione|2,6,8-trioxopurine |purine-2,6,8(1H,3H,9H)-trione	13401844	2001448	1694294	1336635	3037146	3278753	2214567	3498342	1832097	1817746	1337703	2240312	1852203	1510872	53004162	1302920	2284945	1621696	1622610	1445324	1853702	2162183	2185701	1966825	1837659	1600922	1874035	2061096	2301806	2422750	1831616	2011225	2371854	2095986	2306721	2196592	2240332	2045448	1904713
PP_4699	NA	NA	NA	NA	NA	169.046	NA	NA	NA	NA	7479984	9411375	10490919	10433518	9524338	8693971	8645259	10277055	9447959	10576056	10943587	11164451	9761876	11087407	8935890	8573726	8281675	13018329	12234689	10798167	10241804	8627215	9709987	9541609	11599079	10564094	9402543	9550911	11406791	10034404	10449898	9053163	10532395	10886336	9282301	9995532	12557834	10350587	10539457
PP_4702	NA	NA	NA	NA	NA	169.049	NA	NA	NA	NA	7892771	8558107	6845717	7328040	7650624	7556709	7151854	7754657	7828287	7957001	7976630	8724340	5696056	5872383	5939994	5609697	7562590	7632291	7653863	7681806	8380927	8937658	8492592	7364533	8210236	8796576	8439095	7799824	7107743	8801129	8076103	8436332	9269498	9465211	9399637	8926856	8909032	9111003	8893623
PP_4712	NA	NA	NA	NA	NA	169.049	NA	NA	NA	NA	6933783	11147314	10566104	9535102	10120759	7410032	15289782	6639299	8421044	9623115	13470145	9734690	7373528	5490375	7913105	6931613	7205063	10798310	10305987	14685022	10504209	7312326	8748640	13645120	9584102	12878710	7400387	6562817	6750589	8972373	7475740	7929422	7715695	7925657	8741895	8681657	7771982	8846485	10038991
PP_4714	NA	NA	NA	NA	NA	169.049	NA	NA	NA	NA	2526386	2819717	2810182	2424545	3161454	2840758	3213316	2831248	2610801	2765252	3194735	2838782	1705784	1492007	1616961	1531810	2425910	2963251	2692208	2934792	2597573	2468088	2364219	2820569	2506614	3002562	2543284	2464866	2210408	2906559	2479620	2607481	3052649	2761937	2789924	3225724	2758438	3037298	2788678
PP_4812	(2S)-2-amino-3-(1-Methyl-1H-imidazol-5-yl)propanoic acid	NA	[M+H]+	1.0708	-0.0157	170.092	NA	C7H11N3O2	169.085	1-Methylhistidine|3-Methylhistidine|N(pi)-Methyl-L-histidine|N-pros-Methyl-L-histidine|N(Tau)-Methyl-L-histidine	974794	1162751	1127509	1221675	1082383	1238647	1150513	1375922	1034352	1230079	934925	1162792	2922578	2672143	3413542	3712374	1234564	1266348	1416481	1271581	1595599	1736208	1483188	1369664	1654609	1431769	1756546	1829974	1532844	1323159	1186336	1411079	1491929	1637250	1530384	1585513	1647761	1481573	1352934
PP_4859	NA	NA	NA	NA	NA	171.076	NA	NA	NA	NA	3556642	3961839	2336094	3186105	4084972	3538675	2912834	4563027	3857474	3442397	2681548	4136914	2289417	2617997	2077963	3325173	3260332	3335590	3157115	2935202	3225133	3187213	3015210	2082167	3702188	3080747	3295997	2562519	4420406	3530797	3370199	4267600	4433308	4700214	4045523	3801759	4950354	3720552	3811220
PP_4912	NA	NA	NA	NA	NA	171.991	NA	NA	NA	NA	2878719	2947608	2359937	2228039	3103755	3174983	2494154	3890566	2615978	3239853	2453337	3503093	3034996	3526506	3246392	3799428	2491062	3282711	2838010	2830223	3443919	3608234	4062907	3621905	5035859	4653251	5306111	5050464	3792541	4501522	4462972	4738436	3423818	3959492	3738769	4241022	4481990	4184959	3906914
PP_4955	Geraniol | Fenchyl alcohol	NA	[M+NH4]+	-1.3882 | -1.3999	-0.0253	172.169	Lipids	C10H18O	154.136	NA	2399281	1165039	814626	976437	858856	1373518	1018678	1153445	1369254	1362691	799338	2410436	922634	1121999	1073458	949267	2622563	973611	758741	1922912	2367537	1220150	899521	1350417	1347688	1479603	1011367	1185038	2687785	1047327	1113756	1053672	1120371	3811817	1074448	1163123	1170717	776858	2653995
PP_5029	NA	NA	NA	NA	NA	173.132	NA	NA	NA	NA	13768670	13298779	11308423	9339391	11457369	13903879	13631081	12792745	12529756	13286650	12793148	13108431	8810402	8159443	7347590	8032312	13885720	12840714	12099501	12950412	13076326	15183241	15255021	13118276	12450804	11878692	15694610	14657613	15266737	14835882	15505019	13784271	16881792	17532518	15739265	17088543	14615545	16264924	14202361
PP_5068	NA	NA	NA	NA	NA	174.024	NA	NA	NA	NA	2603021	2939542	3706276	3297951	3432764	3030672	3028538	3533116	2980505	3465608	3643143	3546764	3515975	3794556	3288115	3242571	2990423	3799574	3873903	3351382	3662254	3356161	3475905	3175757	4110248	3476754	3530961	3264505	3799039	3208681	3713452	3029697	3516777	3959823	3564826	3224004	4100087	3839145	3624955
PP_5107	NA	NA	NA	NA	NA	174.076	NA	NA	NA	NA	536020	437464	613791	434355	541832	516462	462494	561245	684127	611431	500077	561553	6797675	4496318	5827010	4818062	576563	506032	493228	706426	911980	1034038	1362568	934293	1503387	1351410	1298942	1746838	958415	876152	1034189	1408598	827589	832003	802429	903837	1329781	1247651	977071
PP_5108	NA	NA	NA	NA	NA	174.087	NA	NA	NA	NA	3522936	3746842	4077492	5038906	2157204	1634915	5799609	1818714	2051946	1618921	3084688	2042258	1372813	1293985	1941205	1528911	3722625	3618738	3898089	6692816	4344530	2491825	4178990	6101242	5390978	4486433	2874552	3066229	5204562	4139979	3069740	2953946	1634071	1398695	1770240	1044786	2037408	2227177	3159086
PP_5109	NA	NA	NA	NA	NA	174.091	NA	NA	NA	NA	965432	1763603	2747725	5208730	3849039	1315645	8166399	762581	3249056	3307107	6945127	2079053	1667592	2085014	919820	2431597	2168253	5970038	4886724	9026329	1772880	823020	3932707	12740539	3153924	2760463	1638566	1158855	3765510	6265139	2076973	1350783	699613	722185	1040378	427020	1398563	1329702	2794517
PP_5112	NA	NA	NA	NA	NA	174.112	NA	NA	NA	NA	1544386	1025275	1246449	1043340	1058287	895736	1339513	857680	3484322	2759712	2107200	2626347	5814870	3672537	4599594	4472345	2762824	2214141	2267251	2273074	3528469	2851164	3245524	2266419	2634185	2541951	2411184	1943926	2754896	2479528	3333115	3395214	3262660	4286222	2853097	4043660	3152245	3119750	2530093
PP_5135	NA	NA	NA	NA	NA	174.896	NA	NA	NA	NA	844833	766146	893966	725429	929541	998016	809735	816240	621158	826189	796339	843306	9020150	5180547	4377475	6275444	596297	690360	677461	519356	1073489	1885536	2071599	661354	1337095	1102731	1452732	1985371	1495277	1090751	943907	1796588	1448926	1077500	1067518	1226314	1604518	1195201	657021
PP_5178	N-Acetyl-L-ornithine	NA	[M+H]+	2.9104	-0.0223	175.108	NA	C7H14N2O3	174.1	N-Acetylornithine|N2-Acetyl-L-ornithine	NA	NA	NA	NA	NA	NA	NA	NA	NA	NA	NA	NA	380989	255235	444026	298873	NA	NA	NA	NA	NA	NA	NA	NA	NA	NA	NA	NA	NA	NA	NA	NA	NA	NA	NA	NA	NA	NA	NA
PP_5183	L-Arginine	NA	[M+H]+	-0.9171	-0.0046	175.119	Amino Acids	C6H14N4O2	174.112	(S)-2-Amino-5-guanidinovaleric acid|L-Arg	1194230112	1266123154	1243191069	1443308428	724495118	688596099	1115413258	748525621	1454380931	928967037	1384420694	1205928937	304819373	477550085	475667691	446643938	1582374547	1480644926	1670371453	1831964692	1439493263	1322930122	1510079397	2142365490	1598028522	1425659939	1455030758	1297434241	1262904126	1236771014	1221472930	968297286	1123591434	1342368349	1323997617	1106673623	1078905598	1201683673	1611329434
PP_5203	NA	NA	NA	NA	NA	175.148	NA	NA	NA	NA	23049465	21112461	17011370	14464270	17752169	23796882	15101976	21555093	20262872	21388041	19760007	21201049	16271232	15125153	13577876	15129909	23648146	21026945	19983187	15848689	22842708	27114655	25791300	19865865	20820643	19841601	26371799	24664674	24606514	23850617	24379729	23427425	26935629	28232711	25915066	28070117	23884640	27667158	23229393
PP_5208	NA	NA	NA	NA	NA	175.148	NA	NA	NA	NA	4352013	4189074	4448830	3412752	2941476	3371760	3855682	2820274	4196370	3581248	4520322	3239791	1851887	1731493	1910656	2027332	4504537	3653793	4046982	4663108	4523747	4263888	4679364	5382472	3773735	4172469	4273465	3691892	4138677	3819058	4076061	3988691	4618240	4611808	4700817	4126609	3850901	4686773	4429401
PP_5244	NA	NA	NA	NA	NA	176.055	NA	NA	NA	NA	4017780	3860261	2891176	2995021	4429784	4339518	3824203	3830724	4098002	3702283	3898094	4583721	2360886	2452907	1787943	2254641	4092320	3748722	4186660	3690418	4627650	4519583	4614609	4559748	4301883	3736421	4478789	3963248	3986069	4324448	4653358	3914293	5134132	4723866	5351837	4648330	4589848	4856304	3975306
PP_5253	NA	NA	NA	NA	NA	176.103	NA	C6H13N3O3	175.096	2-Amino-5-ureidovaleric acid|Citrulline	1177211	1532544	323425	688991	525299	336378	NA	430676	NA	NA	NA	480939	5170120	2862528	5073689	3393108	291320	327434	378144	NA	697696	808762	NA	1099155	NA	1087109	2034613	1074526	406769	398889	369923	366506	501544	475855	360495	523359	NA	1100746	436856
PP_5259	NA	NA	NA	NA	NA	176.128	NA	NA	NA	NA	6072787	3643128	5259582	3194704	3076973	2962741	2854168	2920752	13479470	8698022	8547594	7665150	5268118	4784150	4461800	3772885	8790439	6666469	6381476	5562777	10217527	9276152	8178147	6554526	9694713	8827120	7701615	8532712	8010642	8706055	9626828	9555228	8485343	12646175	8804623	9635993	9587830	10368973	7850276
PP_5262	NA	NA	NA	NA	NA	176.128	NA	NA	NA	NA	2417380	1318653	2290001	1457006	1089472	1166153	1013259	1069397	5188671	3372724	3505899	3326993	1635674	NA	NA	981403	3335073	2676857	2531287	2148983	3450831	3383020	2887624	2296046	4076478	3416054	3306137	3329610	3627968	3480754	4080304	3779919	3091448	5139910	3387984	4080538	4248198	4057208	3339652
PP_5295	NA	NA	NA	NA	NA	177.03	NA	NA	NA	NA	4403007	4962578	4057788	3869874	4355828	4126785	3893155	4479303	3212909	3694969	3080230	3934341	3087832	2629274	3089121	2757521	3739946	3466281	3324300	3508164	3868507	3705168	3645718	3002839	3607914	3392324	3550877	4101710	3757025	4663720	3683260	3691657	3548289	3331080	3749480	3672979	3242606	3658503	3622657
PP_5307	NA	NA	NA	NA	NA	177.039	NA	NA	NA	NA	27314718	27480121	28371581	26317610	24929496	22654817	22690143	22519038	29934338	26612418	30693641	26056640	12126580	13407403	11768721	16957726	32827567	28085875	34393537	37059806	25883509	26578766	24564691	30172468	26392456	24697443	23850201	21546991	26302044	30060349	30766745	23820572	34738413	27383141	31445668	26929502	25572699	33516817	22766602
PP_5316	NA	NA	NA	NA	NA	177.054	NA	NA	NA	NA	4305831	5312617	5255466	6153734	4476196	3327170	9503587	3266851	4694461	3680839	6188540	4638903	3211729	2958555	4917152	6060987	3200006	4606779	5263869	8131185	5924210	3242244	4236096	12900894	4330159	4646118	3328101	3445076	3300224	3873921	3162635	3764311	3421708	3403384	3699446	3796294	3054475	3171621	4144672
PP_5320	NA	NA	NA	NA	NA	177.054	NA	NA	NA	NA	5847846	5359727	3782778	3764110	4963442	5608344	3916688	6020438	4954828	5588543	3520305	4903830	2979044	2484432	2015181	3331631	4420980	4289973	3701188	3905932	4782168	4664925	4607690	3052728	3621058	3619000	4704457	3962567	3786321	4375670	5201763	6240806	4548943	5648734	5414718	7382758	4434115	3924671	4570082
PP_5333	NA	NA	NA	NA	NA	177.054	NA	NA	NA	NA	NA	1502114	1929293	1900321	1665583	1687999	1728928	1637261	1942144	2247400	1785787	2070125	10344363	7880330	11181734	9370806	3114896	2286254	2436024	2312358	3718767	4770474	4794599	3322118	3237455	3044297	3691795	4295645	2932723	1425383	2706805	2539898	2185719	2737111	2989017	2992978	2605830	2265432	2865017
PP_5335	NA	NA	NA	NA	NA	177.054	NA	NA	NA	NA	4697368	4340510	4875019	5677949	8909144	7040355	6842434	7879647	4888354	6798927	5471184	7184411	7573922	7904686	7870435	8872152	4838356	5032400	5578080	5485996	6040896	5594319	5728136	5619252	5780674	5033787	5982583	5336569	6414498	5056206	5606599	6083325	5460163	6087326	6111516	6619598	6951874	5332684	5993990
PP_5349	Allantoic acid	NA	[M+H]+	-1.8319	-0.0475	177.061	NA	C4H8N4O4	176.055	Allantoate	1294238	1428728	1663359	2094246	2470185	1500764	2541344	1309882	1060703	1002293	1794929	1402247	205695	303519	412725	152389	1211716	1269876	2022433	NA	1887393	1639487	1641280	1890506	1520560	1312062	1875023	1338601	NA	592586	NA	NA	1162114	NA	1712148	1048160	NA	830722	1127048
PP_5368	Serotonin	NA	[M+H]+	-0.8866	0.0298	177.102	Alkaloids	C10H12N2O	176.095	3-(2-Aminoethyl)-1H-indol-5-ol|5-Hydroxytryptamine|Enteramine	161028	546279	367184	943146	752156	241757	1750610	151966	552523	612435	1151240	537620	356444	483817	209959	368097	200154	886429	527692	1310848	312722	158404	444300	1860130	435107	455213	303583	205537	351886	1161580	225940	220910	281412	139527	426317	167911	329267	270423	747590
PP_5420	N-(2-Hydroxyethyl)iminodiacetic acid	NA	[M+H]+	-1.9074	0.0412	178.071	NA	C6H11NO5	177.064	NA	246939	220915	324371	307822	341281	265427	289350	388386	242676	224818	235187	217632	469725	373170	440320	351855	219012	226609	238802	213054	302222	267891	377920	241943	220992	233886	223631	251164	170510	161302	208809	182773	178630	281794	264242	297431	215150	238584	213499
PP_5463	NA	NA	NA	NA	NA	179.048	NA	NA	NA	NA	NA	NA	NA	NA	NA	NA	NA	81678	NA	NA	NA	NA	NA	NA	72822	NA	NA	539808	NA	NA	160985	NA	NA	NA	NA	292998	567260	421990	NA	NA	NA	544854	NA	3908931	NA	3613863	2395651	NA	2366605
PP_5608	NA	NA	NA	NA	NA	181.049	NA	NA	NA	NA	9209529	7206341	6406897	6331264	6614373	6961059	5019196	6951665	7269828	6895144	6000079	6533772	3803451	3806093	3098955	4369352	6693510	5720944	5815184	5155873	7471444	7348091	7057756	5075115	6199534	5610483	7748623	6645028	6998493	6300275	7569762	6920605	6920749	7871436	8477702	7659352	6539058	6227189	6744907
PP_5622	NA	NA	NA	NA	NA	181.049	NA	NA	NA	NA	3453193	2626508	2968500	2876118	2301726	2687538	2217541	2549173	2964309	2672819	2599473	2792547	1709193	1698848	1949250	2078761	3066898	2763043	2728238	2620254	3093226	3011233	3012355	2859841	2708947	2421287	3089092	2642884	3112565	2781623	3047423	2791979	2708875	3166781	3532326	3057852	2749870	2670966	2736024
PP_5661	NA	NA	NA	NA	NA	181.097	NA	NA	NA	NA	609629	413776	1223739	NA	NA	NA	NA	NA	NA	NA	608175	NA	3562689	1837786	4553278	4120815	NA	729086	943750	2190493	763725	NA	456249	3697328	964947	918435	NA	348595	NA	NA	NA	NA	NA	NA	NA	NA	NA	NA	NA
PP_5683	NA	NA	NA	NA	NA	181.961	NA	NA	NA	NA	382381	351385	270381	NA	965894	920425	702636	811462	NA	671816	401546	520631	3596495	2766352	3571325	3647713	386410	369101	508389	392200	687498	1119904	902414	587901	1105824	900745	1103567	1476448	459573	526176	509888	907162	662132	662071	559106	796516	1108443	1126049	585474
PP_5699	NA	NA	NA	NA	NA	182.081	NA	NA	NA	NA	11873030	14891678	15363316	16452378	15940864	14039318	23221204	14899281	12827090	14065795	NA	14997074	56046859	48091839	71279730	NA	11951910	13443825	NA	NA	15905881	16813120	17767508	22384157	19558251	19615382	16090833	18958871	11291999	10344418	11620725	11959090	NA	10411313	11107594	12137258	10926746	10349804	13939345
PP_5770	3,4-dihydroxy-2-methoxy-6-methylbenzaldehyde	NA	[M+H]+	-2.1644	0.0342	183.065	NA	C9H10O4	182.058	NA	2038331	1734530	1592325	1946147	2272517	2492464	2332956	2206072	1591200	1985564	1508990	1707081	1487273	1537939	1615432	1880338	1772255	1928311	1511745	1836695	1782785	1864248	1698386	1454381	1547599	1645041	1613434	1616922	1759313	1436722	1836494	2023313	1954491	2000011	1941809	2244523	1959804	1785006	1604989
PP_5779	Mannitol | Sorbitol | Galactitol	NA	[M+H]+	-1.0962 | -1.3256 | -1.9209	-0.0126 | -0.0066 | -0.0026	183.086	NA	C6H14O6	182.079	D-Mannitol	1356478	1525646	1246761	1693006	1836976	1114491	1262636	1614125	974039	988873	1230122	966352	147077	178101	NA	164546	761716	962383	1274477	772589	968828	512407	609779	640011	915300	920936	944031	829561	1003609	1281007	1051744	1111113	894702	910465	809976	679897	943159	1110901	901671
PP_5834	NA	NA	NA	NA	NA	184.064	NA	NA	NA	NA	16393440	9753399	6873457	16007029	7708253	11457833	7865020	11231266	3287073	6421917	7859177	4454566	1956192	1467271	924870	905832	7832736	4566373	6414176	5094785	8055352	3388682	4154070	4788302	7028250	7637649	7898100	8969596	3179925	4941063	3268672	3846330	4895849	4553829	5256805	4178923	3401487	4407188	2832026
PP_5836	NA	NA	NA	NA	NA	184.073	NA	NA	NA	NA	30581057	33658616	40849135	39050442	35325532	29744213	37210167	34979700	28311091	31346824	38216957	37987868	71876715	78216981	86693918	78584256	31410414	34226135	35463895	34629154	38489768	45492351	43826000	46685639	45330539	43380442	32865161	43909095	30494312	28724672	31526910	27159398	32626296	38934495	38066324	35682155	26968203	24242933	34248505
PP_5846	Normetanephrine	NA	[M+H]+	-0.1457	0.0361	184.097	NA	C9H13NO3	183.09	L-Normetanephrine	78859	79175	88693	104914	145981	130531	218830	118830	104486	94038	82678	91291	593545	427129	549711	681943	113755	115817	124907	246625	173232	162904	199845	174683	170830	147861	149468	190733	134230	82982	139110	133402	100937	119527	99580	128173	173515	144309	116166
PP_5894	NA	NA	NA	NA	NA	185.117	NA	NA	NA	NA	1738208	2942581	4090834	1608746	2692281	3199155	3292485	2584863	2571473	4267525	2884054	2405201	3118594	1514911	1414398	1356650	2714567	3441561	4366695	3192965	4024289	3295738	3726677	4531697	4167231	3165498	4569034	4293605	2519893	4564322	2775668	3596140	5819237	3610083	4854788	4042618	4319233	5444242	4340561
PP_5897	NA	NA	NA	NA	NA	185.117	NA	NA	NA	NA	15906040	14556757	14705536	9563150	11630380	12866904	10203419	10564060	13661074	13576572	13983251	12401691	7841708	6563928	5902661	6975973	14686914	13105749	14961964	10902774	13349734	14981709	14739086	15949075	13761043	11438321	18041415	14615684	15108665	15185035	14493153	13154668	20222158	16472964	17607713	14805963	15422353	17245072	14467075
PP_5933	O-Phospho-L-serine	NA	[M+H]+	-0.7302	-0.0173	186.016	NA	C3H8NO6P	185.009	3-Phosphoserine|Dexfosfoserine|L-O-Phosphoserine	1519884	1613756	1294631	1293392	1655643	1227624	1475534	1509015	1414441	1632865	2256441	2049854	2580595	2107139	1980059	1905395	1165230	1686375	1587529	1330192	1172266	1133376	1036829	628919	1104750	1477122	1181105	1077520	686394	646477	832648	841181	2882582	3122771	3094591	3560892	2274088	2217698	2564121
PP_5929	NA	NA	NA	NA	NA	186.03	NA	NA	NA	NA	4282327	4862457	3201157	4278139	4704370	3953740	2907943	4852915	3578969	4062545	3596389	4503371	2439733	2550221	2533732	3019235	3690954	3994192	4642079	3900591	3574345	3543437	3651101	2615130	4141886	3148580	4193549	4176633	4725580	5642394	4485719	4621859	5198229	4696027	5410223	5414957	4912629	4821370	3683235
PP_5979	NA	NA	NA	NA	NA	186.076	NA	NA	NA	NA	1347774	1135696	986771	1041614	1537597	1307506	1079369	1260290	1249807	1354585	894287	1401449	3394023	3315706	3303549	3716890	1369832	1110201	1202024	1222550	1778247	2326003	2527434	1845288	1877375	1650650	1746712	2391979	1668111	1273592	1434876	1559074	1732769	1603649	1891793	1841702	1979914	1547126	1278629
PP_6047	NA	NA	NA	NA	NA	187.075	NA	NA	NA	NA	5308586	23921075	29205553	22204455	18645811	5072871	34777750	6825025	17631995	17750486	37790678	19337326	14214848	11048848	20461926	16138608	5954946	26163637	25997978	34182012	25158820	5522928	20647186	31472939	17387160	28690349	6042384	4655010	5851047	12602170	8286431	4969406	9388895	7191225	7852885	6952658	7748954	11256546	21355358
PP_6113	NA	NA	NA	NA	NA	188.055	NA	NA	NA	NA	4480136	3897977	3613702	3438278	4495278	4333554	3784940	3835552	4309314	4320579	3935151	4527923	1789185	2186051	1413723	1559415	4052700	3923472	4280260	2985807	3876905	3782015	3742622	3892672	4068256	3507933	3975268	3980400	3823104	5283192	4071297	4148574	5870119	4278551	4926267	4748665	5888325	4796227	3901167
PP_6129	NA	NA	NA	NA	NA	188.079	NA	NA	NA	NA	1635231	1558188	1304590	1236467	1179044	1240391	1888540	1385776	1867796	1534607	2342083	1654053	3745143	3450413	4806232	5048283	1594302	1907943	1520014	1751572	1462172	1506476	1381396	1583190	1317415	1459219	1243142	1022609	1749469	1014444	1550745	1776321	1464922	2421945	1800975	2135513	951471	983593	1819796
PP_6136	NA	NA	NA	NA	NA	188.091	NA	NA	NA	NA	2258338	1831761	2087359	1671243	1829754	1684700	1369505	1757743	3311794	2792217	2397211	2362129	1746687	1663597	1411100	1527049	3409161	2901507	2388292	2583682	3227138	3002018	2750791	2628991	3059865	2811199	2816034	2592043	3328317	4170751	2949752	2713088	4226542	3703946	3429352	3126568	3588838	3976799	2678952
PP_6139	NA	NA	NA	NA	NA	188.092	NA	NA	NA	NA	5137900	3358754	4184876	2974828	2843721	3928532	4022816	2878975	5730960	4641301	4424660	3405455	3420654	2715777	2887541	2975922	6655133	4436613	4664493	5049382	7536739	6963752	6891941	7620217	4946429	6051481	5892090	4838365	5098225	5518785	4707263	5414815	6689519	6975249	6843500	6406348	5131261	6479767	5570597
PP_6216	N-epsilon-Acetyl-L-lysine	NA	[M+H]+	-1.1206	-0.0013	189.123	NA	C8H16N2O3	188.116	N6-Acetyl-L-lysine	324638	422637	208346	939159	422834	262994	313654	349753	230931	292198	287552	259670	839925	872624	864592	964567	220239	211514	197627	256545	183872	258494	209744	222262	352889	277798	288576	409421	261018	244220	197446	240134	236649	267717	345621	428252	225374	230620	207976
PP_6245	NA	NA	NA	NA	NA	189.134	NA	NA	NA	NA	35086901	33870374	42216057	35116743	23903665	27446406	42712472	24068157	52247676	31296231	43243216	32141396	25037511	27946701	30995674	34556333	52952900	38731912	43651222	55585613	42144157	39679347	43874039	85846542	37934254	36025125	35901099	29359660	34819653	39656780	36843596	33891389	47279979	53326003	52120493	49727068	31608096	34756287	45824851
PP_6253	N-epsilon,N-epsilon,N-epsilon-Trimethyllysine	NA	[M]+	-1.1414	-0.0134	189.16	NA	C9H21N2O2+	189.16	5-Amino-5-carboxypentyltrimethylammonium	28318780	29307140	28164334	28129639	21815095	25555900	31065375	26763555	34685188	30293370	33461089	31129803	12812219	15836460	15625599	17211671	34201330	32882988	37267335	35165014	34937640	35380721	37733233	47580039	30732233	29201938	33770356	33835125	33324026	34543406	35199669	29802373	34973205	34909984	37825570	35663519	32542506	33509304	33780580
PP_6281	NA	NA	NA	NA	NA	190.049	NA	NA	NA	NA	149094963	169616484	146051320	151290223	124344051	172003580	223418213	137178500	124323063	153135882	129656896	142303764	121676667	141834803	173640957	167650478	147275856	137236995	149029532	186535904	141548024	217486489	184191035	363808808	129642650	145765464	139881806	163131285	291037228	185279721	121861475	129886739	206466895	157737031	190146192	323215352	153822026	156695716	118632556
PP_6286	N-Acetylglutamic acid	NA	[M+H]+	-0.7776	-0.0262	190.071	NA	C7H11NO5	189.064	N-Acetyl-L-glutamate|N-Acetyl-L-glutamic acid	209951	180465	187442	204322	194319	168010	189340	208504	246687	262227	290873	266678	3496178	1896464	2687021	1889754	252390	251459	292357	284501	385724	541131	637555	510217	743510	610458	655613	683694	210376	156797	231967	198341	248398	245410	307961	277605	267323	294568	239673
PP_6294	NA	NA	NA	NA	NA	190.093	NA	NA	NA	NA	4181630	3597920	5262952	3317289	4269903	4350233	4660682	4487602	4188119	3532424	4192910	4445705	2705696	1725197	1640499	2086490	4315374	4727321	4055313	3742174	3787187	4135665	4662022	4430133	3378878	2603194	4174306	3950802	2304777	5756211	4100333	4772082	4052422	5060403	4661516	4823234	3231228	4681717	4780293
PP_6324	NA	NA	NA	NA	NA	190.144	NA	NA	NA	NA	6773566	3262902	5383777	3459675	2992501	3304487	3035842	3072454	13882085	10273233	9427046	9454638	7107234	6156314	5110959	4682166	10097978	7702723	7161532	5791768	11084752	10846700	9681035	6719765	10504803	8635937	9187987	9388661	10479754	10980793	12761391	12857363	9930522	14858846	10761690	12539225	13162306	12646233	8907159
PP_6343	NA	NA	NA	NA	NA	190.988	NA	NA	NA	NA	2186392	2206512	2306893	2101133	2450258	2092931	2401740	2185891	2781974	2582306	2345931	2639903	2736618	2587242	2601856	2206518	2799753	2639249	2690777	2761629	2708946	2732423	2846652	2841575	2750463	2764447	2766337	2674142	2800808	2887420	2792904	2369886	3142784	3256593	2839214	2931141	2834418	3088683	2714022
PP_6372	NA	NA	NA	NA	NA	191.081	NA	NA	NA	NA	5471574	4294676	4918392	6500259	4568055	4411740	6779860	4395988	3748001	3028836	3455120	3183473	1960114	3476444	1998209	2608516	3052721	4321677	4525280	4486260	3087289	2255147	4767546	8228497	3896290	2768836	3638028	2916878	4011445	3067143	3258380	3402009	3107967	2587172	3702876	3348797	3646673	2758266	3901711
PP_6380	L-Alanyl-L-threonine | L-Threonyl-L-alanine	NA	[M+H]+	0.2352 | -0.1693	0.0138 | -0.0432	191.102	Dipeptide	C7H14N2O4	190.095	Ala-Thr	3653686	2085467	1939603	4030331	3554023	3782283	4704824	4531850	1820402	2593312	2523421	2348531	3434662	3797473	4040468	3927292	2380959	1769654	2233885	2529995	4497623	3301450	4893876	4853772	8918285	8372093	5756010	7963773	2494801	3368540	2405907	3065960	3030976	2639271	1750478	2061498	5354368	5075859	3425193
PP_6407	NA	NA	NA	NA	NA	191.143	NA	NA	NA	NA	5811196	6275219	5069978	5001063	5422489	6367149	4567190	5975338	5292446	5215556	4190269	5387665	3642018	3490737	2755407	3379056	5530765	5519535	5495472	4773384	4722453	5269192	5142788	4816518	4648314	4751918	5367344	6514381	6128676	6305660	5448226	5539299	6815374	6539256	6706006	6509836	6368692	6384057	5638637
PP_6412	NA	NA	NA	NA	NA	191.143	NA	NA	NA	NA	6343082	16585364	9100328	7435888	6701764	7328770	66311825	6058455	7168733	9749706	14677601	7415660	5874456	4173201	4975762	4954850	6756602	7648149	6837478	57046331	15831923	7359247	6725669	56815652	6996266	36557381	7510102	6304383	6317532	7076021	7070647	6242455	8824532	6405977	6953477	8521273	7085874	9737337	11395306
PP_6442	NA	NA	NA	NA	NA	191.575	NA	NA	NA	NA	4982575	5732357	4898054	4914008	5267331	4594470	5201131	4181233	3729307	4446131	4533069	4457035	5283125	4671440	5823366	5690663	4843934	4605528	5001715	4858177	5454858	4154702	4891311	5550799	5562828	5623793	5023506	4866004	4838411	5971331	4344976	4548677	5078859	4590021	5221178	5069847	4464969	4691580	5159159
PP_6452	NA	NA	NA	NA	NA	192.05	NA	NA	NA	NA	2856175	2744173	2823052	1924946	2827467	2666388	2562687	2522303	2960949	2676411	2481324	2440697	1792211	1958844	1269689	1717374	3006380	2558277	2611546	2336530	3227699	3655524	3235434	3423263	2856871	2767278	3000523	2949181	2857821	3489466	2895806	2532056	3583141	3695133	3393869	3355978	3114016	3251599	2452984
PP_6514	Scopoletin	NA	[M+H]+	-3.8494	0.0071	193.049	Phenylpropanoids	C10H8O4	192.042	NA	238979	240566	236478	290898	166326	172716	222059	192899	212531	314031	323870	203186	241091	251644	250509	236705	276275	319525	249940	299634	265914	264223	286020	291306	232792	251657	264640	214689	184122	301515	332017	246572	345121	303277	373773	288966	345059	237410	286405
PP_6535	NA	NA	NA	NA	NA	193.068	NA	NA	NA	NA	559365	521549	609509	793541	721973	862343	747943	909099	824708	908609	587864	773148	4375282	3961148	4622303	4336478	945663	801519	617111	857322	1039439	1403657	1587441	1288553	1563877	1291874	1532897	1818045	1407959	832072	994847	1127325	479534	555452	545216	717346	762116	772196	769730
PP_6549	NA	NA	NA	NA	NA	193.097	NA	NA	NA	NA	258295	773051	784889	2650154	2044578	475538	3544638	228827	1765397	1927157	2994647	1372758	3027684	3638603	1191954	2448183	874788	1978371	1718696	4305944	1203716	1061668	3353004	6473400	1668296	1882404	1291856	2277292	1420884	2608894	1493374	667223	929655	393908	1589486	790174	1179562	776862	2560626
PP_6550	NA	NA	NA	NA	NA	193.097	NA	NA	NA	NA	1412810	3695734	2811437	8389894	7245514	2779579	14736920	2020204	5657340	5883299	10550136	4883609	6186696	8552993	3188882	5871804	2374731	8630512	5551252	11042797	2609677	2020019	5172456	18869850	3854439	4154877	3466487	3032397	5104292	9802172	3037796	2136066	3037683	1486703	4391010	1712729	3906591	2231788	6037443
PP_6568	NA	NA	NA	NA	NA	193.122	NA	NA	NA	NA	3475576	2881210	3836685	3216016	2755304	3162241	2276070	2721012	2777247	3353753	2993456	2849995	1602525	1487062	1453346	1363494	3892070	3368180	3441200	2610583	3243749	3243665	2998218	2667156	2969457	2529284	3772469	3468730	3589679	2407812	3730605	3244365	3838310	3993337	3960276	3408945	3461465	3342387	3592048
PP_6736	NA	NA	NA	NA	NA	195.138	NA	NA	NA	NA	3068556	2093970	2547846	2260534	2154569	2276858	1967139	2004385	2574381	2453927	2888681	2113628	1416454	1576606	1152093	1011017	3545987	2298212	2733926	1970831	2881100	2679087	2459559	2235548	2834933	2339237	2814950	2546354	2930965	2091995	2958887	2570581	3120975	2501726	3512888	2965880	2706531	2380863	2764783
PP_6740	NA	NA	NA	NA	NA	195.138	NA	NA	NA	NA	103815951	79223217	76930963	87252415	92290221	98682796	78496867	93484836	81744481	88045550	78143758	82320466	78471877	57824400	68490732	58311457	99240364	82160262	74712683	70183347	96926435	86258837	88169982	61484487	83797882	72113027	92503690	76652685	96404660	72343380	96280617	93121537	95779278	92671988	104220298	98902839	90675938	82836538	83726244
PP_6748	NA	NA	NA	NA	NA	195.138	NA	NA	NA	NA	5337359	3583847	2710105	2863974	2660575	2827238	3417044	2331235	2122148	1445048	1364573	1018520	1481519	1719423	1571633	1929387	1652563	1716403	1630754	2054131	1729365	955345	1772660	2520996	1687320	1211275	1391014	1166108	1891449	2513281	1565559	2681020	780504	626189	874073	1013745	923220	1008694	1092527
PP_6844	NA	NA	NA	NA	NA	196.06	NA	NA	NA	NA	922472	881573	1023573	1078494	722239	896600	1552014	759121	671629	442427	538704	758082	2787670	2287827	3282051	4004416	909646	1141840	1279852	1449105	795469	377340	598765	1384559	351755	720908	318840	296120	829961	501580	600634	475196	265972	523543	358514	393188	178437	169013	256179
PP_7084	NA	NA	NA	NA	NA	200.237	NA	NA	NA	NA	5525439	5142159	4099633	5408736	5424216	5650127	3161696	4781255	2924365	13769283	4201085	5350792	6987390	8898148	9026750	8925014	4996611	4660949	3086412	19066068	7450869	7002143	3604370	2474300	13184622	7954541	3860423	5572945	4528994	6535239	4872390	4725350	6399110	5108346	5598344	5886409	5546120	9869713	5790980
PP_7100	NA	NA	NA	NA	NA	200.973	NA	NA	NA	NA	8341134	7551340	7916684	6976184	8330201	8114499	8417050	7220753	9922461	9271044	7367483	8240389	10617921	8249773	10104806	8617521	11637619	9314038	8920325	9644830	11020425	9628955	10495801	10543187	10926544	10443460	9553076	8902737	10089621	11442139	9880130	8583559	11698121	12415399	11894031	11147922	10062035	11587750	10094854
PP_7245	NA	NA	NA	NA	NA	202.107	NA	NA	NA	NA	2856125	1831245	2415147	1785282	2559611	2268426	2496665	2615865	2971372	2680031	3360290	2918435	1765532	1539493	1359448	1241516	2718895	2298354	2514872	2009701	2736069	2437449	2715324	2763773	2391153	3056811	2302426	2809132	1660718	2283892	2324005	2784307	2427481	2994093	2910807	2578906	2347827	2486547	2559008
PP_7246	NA	NA	NA	NA	NA	202.107	NA	NA	NA	NA	2739264	1593245	2314512	1915255	2259634	2282677	2240958	2230818	2873019	2361441	2108726	2135442	2195765	2080620	1983060	2185046	2803471	2517513	2307722	2415241	3019994	3011677	3201053	3519610	2527724	2793826	2439043	2974370	1927773	2600820	2518834	2670846	3146569	3119974	3203112	2801790	2521624	2673149	2428396
PP_7341	NA	NA	NA	NA	NA	203.15	NA	NA	NA	NA	15848609	13791836	13417544	13478529	11566096	12033042	13827666	12337351	18724186	15530867	15281728	14691759	7324952	8912236	9520875	10055770	20138989	17059338	16940318	19065567	18900363	20485085	20937491	24666588	18513917	15554867	19053413	18809426	19148370	20294288	18788285	18163139	25200217	22812318	25235165	22603621	20525319	21379469	20654329
PP_7430	NA	NA	NA	NA	NA	204.086	NA	NA	NA	NA	4076421	4601768	5588212	5519115	4389289	5352480	4996708	4289865	6077588	5131453	5479615	5187735	5994254	5330528	5884602	5892159	5957032	5709268	6373255	6662000	6311444	6321291	6411507	7810577	5774655	5728629	6872914	5718604	6529145	5288199	6240230	5479411	5341299	6560776	6021470	5595267	5744525	5937973	6082063
PP_7433	NA	NA	NA	NA	NA	204.086	NA	NA	NA	NA	10504263	12580028	9293100	11341619	15427748	14382358	14252411	14161776	7380871	9130796	8125194	11037243	7211457	10139496	11129474	12054452	7641247	9387872	9571068	9523322	6699822	5134746	4515250	7637535	3765253	5410645	3145915	3624825	3253738	4325806	3666382	3956397	10194317	10515015	10921881	11327518	4222079	4031743	4613630
PP_7456	NA	NA	NA	NA	NA	204.123	NA	NA	NA	NA	8330621	6978024	7837988	15298704	7182588	7577032	6265077	11172521	3138580	5184618	6830404	5697516	2733906	2658185	4139340	1016430	7106343	3619565	4195456	4579480	2872064	2548407	2332042	1630577	8853602	5582173	8825086	12085114	8355647	9694578	4725032	6030349	2898266	2531639	3069098	1855175	4288524	4196160	2595898
PP_7485	NA	NA	NA	NA	NA	205.034	NA	NA	NA	NA	10555703	8179043	5082081	5796519	8760942	9484787	10167710	5114094	376615	341148	248315	245855	8773546	4063213	6112014	10067024	704192	493121	431648	5719994	2100031	410396	542848	4171322	4080597	480984	255419	323393	356234	2006221	289877	313717	102680	130599	117085	142800	109993	81146	123053
PP_7487	NA	NA	NA	NA	NA	205.034	NA	NA	NA	NA	9734833	7755479	5193689	5881337	8958425	9253919	9950558	5052025	384231	332624	222256	251461	8954525	5608113	6685285	10366240	649282	489660	424326	5738140	1807729	294922	378972	3716549	3229673	315588	175952	189838	313741	1738687	252273	177549	98190	103686	106863	134309	68908	NA	106075
PP_7507	L-Tryptophan	NA	[M+H]+	-2.1107	0.0306	205.097	Amino Acids	C11H12N2O2	204.09	Tryptophan|alpha-Amino-beta-(3-indolyl)-propionic acid	240601429	243471189	213732712	216885262	168896063	178609160	261293010	210588850	277419792	233309040	297031035	242880681	495654044	541373847	669081739	683660664	214790709	254180310	235825646	247258811	228596985	243570290	201443117	248176231	197803655	235889176	150896024	155031802	263226706	162968136	247361596	240070844	217333633	320156411	249279729	304261240	143467135	168251443	273313484
PP_7516	NA	NA	NA	NA	NA	205.118	NA	NA	NA	NA	13697552	13682785	16175508	16770180	14751068	14296238	14372549	14821117	17135818	17070885	15030910	16657493	25127521	22564597	26461956	25038969	19368819	19608956	18188084	24103808	18870019	19480501	22633848	22060687	17910611	18779799	17691127	20839963	18058561	15458051	16895272	15443642	19441250	21394926	22357654	21065115	18408237	18196409	18596220
PP_7540	NA	NA	NA	NA	NA	205.154	NA	NA	NA	NA	11869374	11710146	12527437	9497774	7341457	11278733	8019163	14877180	10409664	7680175	9310577	11171947	5863728	6302542	4985953	4485489	10972589	9362047	9706772	6397607	9106461	7836455	7408693	9126642	10102606	10061508	12522239	8760768	9284990	7336603	8874564	8984881	7376648	10036148	8286701	8147049	8273696	10093404	10976914
PP_7582	NA	NA	NA	NA	NA	206.044	NA	NA	NA	NA	2964147	3234344	4176676	3504650	2510230	2769578	4252861	2238650	2877317	3698581	4399499	2880388	1402005	2084374	2258862	2116210	3502045	3658503	4683030	3937876	3158653	4429435	3407423	9307315	2763699	3021698	3083495	3150148	5004253	3924725	2804305	2296505	4880858	3023958	4162100	5265129	2838752	3190496	2514246
PP_7583	NA	NA	NA	NA	NA	206.044	NA	NA	NA	NA	294112932	314456843	247940203	257773805	289439434	285956253	318815999	252939330	277514613	262624496	263320117	253534049	180688226	198217407	179182858	192805046	296625682	278303890	274999073	308769219	284162100	295065963	317602721	323811814	232493031	282965533	266523574	258243350	275653250	310281567	267069004	258533509	339146560	290641556	335293567	336693620	293147363	303311651	277033133
PP_7607	NA	NA	NA	NA	NA	206.102	NA	NA	NA	NA	7672167	6312460	8909255	9084949	3948046	3728750	5603134	2891105	3401756	2293552	2351382	2440047	5128643	4060340	6519964	5805133	5162414	5189971	5695146	5145167	2325506	699197	935633	2012135	527853	1291090	467984	383940	1140804	595961	1126845	890286	NA	NA	NA	NA	NA	NA	NA
PP_7611	NA	NA	NA	NA	NA	206.102	NA	NA	NA	NA	37831312	33301015	44656766	33552524	25856904	25864588	26009353	26446834	55765431	45791179	46483721	40483283	34020246	31102201	30501434	30738297	53495177	49527091	47509167	43354487	56135593	52737749	50551862	51525176	50189413	46260588	45383332	44659113	54266518	55621531	52016442	44035225	62954282	54596169	55826487	48760754	59477864	61318609	43514097
PP_7652	NA	NA	NA	NA	NA	206.886	NA	NA	NA	NA	21931719	23556126	25436163	25125857	24132299	19814064	23881565	23033673	21066005	21992985	23806133	24064493	24484569	24233950	24611993	22992330	18301246	23324633	25765849	20960438	22518864	22953461	22434137	19999059	22802077	24560801	20853996	20980641	17741566	21509132	20230816	17317389	22993479	21104820	22233817	22715268	19620771	20399715	20512973
PP_7673	Scoparone | 6,7-Dimethoxy-2H-chromen-2-one	NA	[M+H]+	-2.3721 | -1.9519	-0.0185 | 5e-04	207.065	Phenylpropanoids	C11H10O4	206.058	6,7-Dimethoxycoumarin	212264	186990	152905	226475	296214	255023	223016	186783	219475	269382	254626	347644	111854	156190	NA	89932	154736	177691	168555	123373	218469	218315	131443	200577	169050	115683	195192	205533	231111	166689	220691	251480	311467	280387	324565	225388	253038	161080	203207
PP_7696	NA	NA	NA	NA	NA	207.101	NA	NA	NA	NA	13331927	16619938	14063443	15129985	14291832	11621712	18122662	11683107	14188734	13321383	16248159	14351845	8091649	9239340	8190875	8233110	14771229	16025777	14602284	18794346	16366104	13344548	14124643	19255208	12904415	17712310	12687000	13587210	14524710	16954218	12879264	13440220	16562003	14058342	16293329	15096933	14829234	16783034	13857997
PP_7715	NA	NA	NA	NA	NA	207.138	NA	NA	NA	NA	81889485	87903461	78949712	76752281	71108814	78124776	81174235	56860904	87493269	86131719	78310409	79899515	37888167	37644785	38360510	40656301	92575554	87165627	83912323	81938331	85504714	78330886	79980838	93937698	79754653	86884081	80046168	67381936	71442425	76751793	69592126	83544350	108663053	93690819	106662829	103370476	80744807	94879078	81835862
PP_7781	NA	NA	NA	NA	NA	208.972	NA	NA	NA	NA	454370	451599	347718	690334	2266978	2165110	1935341	2582110	890414	1628136	776955	2017444	2750072	4977632	2643086	3070160	1314027	1333064	1457019	1591862	3644283	7064343	5570923	2621160	5596498	4610217	5580589	9195891	2568026	2317382	1727747	3483838	1961333	1723439	1436688	2986513	2935576	2598443	1575943
PP_7820	L-Kynurenine	NA	[M+H]+	-0.8363	0.012	209.092	NA	C10H12N2O3	208.085	3-Anthraniloyl-L-alanine	748457	484319	437836	377622	396714	628358	519417	569263	1560503	1270419	1589515	1241325	3155674	2941964	4605727	4438099	1355096	1189486	1099518	1057638	1340094	1453121	1447820	1691947	1154848	1062787	1203852	1151694	1521031	713956	1209971	1008460	840004	1234115	1307597	1261358	783965	721773	1056811
PP_7842	NA	NA	NA	NA	NA	209.153	NA	NA	NA	NA	12300171	44252999	25419471	25661774	12645141	9663417	33828617	8495425	30980517	38395308	45866883	12134757	7816352	7282104	5055516	7346276	13809672	23483029	18834618	46694013	48893774	14064762	13135872	40901034	16367834	52656642	11155616	10670449	11203692	12719052	13397380	12643729	35885562	20457579	22283500	34938431	12456575	39105361	45740427
PP_7932	NA	NA	NA	NA	NA	211.063	NA	NA	NA	NA	3980843	3543215	2717696	2967236	3115744	3108384	2566947	3294954	3667310	3203231	2803439	3207205	1264755	1743502	1200216	1488998	3673165	3131568	3212670	2909372	3424204	3819933	3415787	3060835	3480496	3362992	3992215	3413804	4302544	3129042	3866157	3494650	4456286	4452222	4752399	4218519	4452975	4161752	3631120
PP_7984	NA	NA	NA	NA	NA	211.169	NA	NA	NA	NA	1920246	2888387	2824450	2186892	2586179	1954405	3907206	2468994	2775119	2491091	4779544	2859047	1333721	1086788	917407	1086913	1847600	2609542	2526128	3355212	2672160	1897751	2448837	3635546	2380770	2919087	1721846	1750668	1859307	2446448	2038121	2309330	2370735	2653041	2408503	2621469	2347094	2329451	2631841
PP_8024	NA	NA	NA	NA	NA	212.103	NA	NA	NA	NA	39450786	32421477	29531333	33220909	33193638	33985746	31397191	39247112	36252918	33834718	30351812	36381764	24623981	28124471	24664554	28639393	35900624	38445250	37819257	35488010	37857574	35492188	40941986	43965285	39222472	37694252	36432487	39824252	46495989	41620813	40858656	43330510	41039588	34927799	42703101	40809138	44156925	38979821	33146157
PP_8025	NA	NA	NA	NA	NA	212.103	NA	NA	NA	NA	17238697	17693217	12124077	15898953	31034607	28128698	23434248	35762091	17241063	16220763	12819700	21058232	47099143	47774950	44384102	49824544	14008855	13887785	14277424	16430957	22256706	30075395	33694639	21990473	27266685	21724558	22700711	28987795	24439297	18626891	18792754	25735500	20200659	20674527	22369449	22203496	28577277	19159446	19833348
PP_8042	NA	NA	NA	NA	NA	212.842	NA	NA	NA	NA	11187153	9301211	9180958	11791805	6375446	7751407	11991668	6071748	13763581	9853426	8471719	10570394	23958786	18591740	25679157	21205127	13499306	11757546	11081341	15585878	8627807	8629822	10706338	14992224	9203227	10601465	9065576	8679701	14292077	11386370	12832003	10433703	9923077	12292287	10467419	12543896	9718221	10737438	12793806
PP_8043	NA	NA	NA	NA	NA	212.851	NA	NA	NA	NA	1345921	260752	680858	416775	1058444	2542474	850827	781782	2332178	2348334	678388	1205456	26110683	15847326	13003232	19003774	3267336	995448	624047	1383515	4817594	11244263	11046690	3283092	7936341	4569971	8890003	11361354	7604168	5685069	4485541	10235909	6609467	4997366	5701316	7759971	8308976	6977878	3269979
PP_8128	NA	NA	NA	NA	NA	213.98	NA	NA	NA	NA	1412160	1479006	1820261	1782220	1728464	1695765	1707000	1802670	1905264	2359792	1137480	1902158	3195091	2265291	3458731	2752429	1627034	1469405	1913631	1704626	2095664	1917773	2160240	1784448	2044981	1813335	2131268	2320088	3545279	3358270	2509813	2968353	1356830	1692563	935116	1983544	2064190	1899327	1794023
PP_8151	NA	NA	NA	NA	NA	214.107	NA	NA	NA	NA	4874563	5291673	5811898	6380032	4548614	5386943	8525017	4862123	4954872	6067083	7636904	6007027	3923828	3592489	3735893	3292276	5017431	5985867	5004743	6951195	5790132	5253488	4691884	6577477	4955270	6329363	4870450	5674146	4744879	4719714	5133060	5647929	6063839	6679084	5542561	6979739	4393160	6221014	7108161
PP_8231	NA	NA	NA	NA	NA	215.139	NA	NA	NA	NA	8978339	9068267	9557908	10724207	10481089	10004062	10027391	11241160	10552097	10919240	12459205	12016534	13981047	16703884	16365780	16350798	10875620	10787085	13580818	13662973	12535883	14534198	15022283	16178646	13834648	11150576	11944527	14553736	13594523	10538672	12819871	12395377	12245679	11708992	12571828	12842465	11635679	12210897	11333341
PP_8232	L-Prolyl-L-valine	NA	[M+H]+	-0.0265	-0.0374	215.139	Dipeptide	C10H18N2O3	214.132	Pro-Val	615648	450450	681777	586539	453453	647025	500591	576361	859991	707652	NA	686120	1098776	1103762	1067880	NA	1016416	772136	NA	658700	923136	1141719	1149402	1051910	897490	634899	1035450	1123339	1066458	733808	989725	887351	863591	977400	980915	932683	918696	824200	721772
PP_8291	NA	NA	NA	NA	NA	216.95	NA	NA	NA	NA	29239532	26828412	24239594	21520831	32175655	34515168	26984185	36156482	33388475	31865822	25003259	34712086	35784854	36821666	35500570	33594779	32137577	31695814	30134391	30963288	38204899	42699430	46829003	39682768	53861038	44590028	46807278	49442531	40181814	49923974	44758208	50071131	41326172	46687648	41127954	49272103	50272606	45469877	38088193
PP_8322	NA	NA	NA	NA	NA	217.118	NA	NA	NA	NA	2393606	2111867	2065538	2494751	2996496	2646077	2374963	2974732	2157920	2519531	2255889	2796418	6977871	5319294	6284354	5116592	2321095	2326670	2082710	3004773	5873883	8158183	9647142	7378900	13704339	11389911	12340283	16824986	6331425	5503826	6931093	7362803	3054958	2902994	2673024	3218611	12522219	9712733	6441183
PP_8365	NA	NA	NA	NA	NA	217.523	NA	NA	NA	NA	6212452	7683621	6124859	6506609	5898580	5838524	6107035	6054725	6454538	6266972	6484367	6705447	4190217	4216495	4656219	4473449	6205499	6850550	7031049	7537077	6163490	6236834	5907737	6253243	5891636	7145190	6215953	5738563	5786972	7700017	5815724	5624628	6196435	6002769	6701369	7014984	6163615	6396352	6506559
PP_8407	NA	NA	NA	NA	NA	218.102	NA	NA	NA	NA	10221221	10749042	7940007	9605620	10914660	10475287	9771981	11809187	10936926	10945703	7348099	8698706	17115964	18664476	16387739	14749296	10359279	11045827	9143239	8568503	10832534	11996132	9632193	10422367	10082896	12075088	9606595	10726302	9281705	10538074	9531429	11077143	11047183	13018010	11914730	13802186	10174823	11448029	9362960
PP_8431	NA	NA	NA	NA	NA	218.983	NA	NA	NA	NA	51694724	53809416	61076034	55591174	63284191	57044286	58621741	58046933	61698251	67844028	58962741	67444374	67986674	66124363	64284398	58902834	67017761	68955488	69881661	66849160	71750874	67748224	66352492	68083350	75246390	71254483	65223341	64213367	73090754	71564832	70740913	61001761	77835131	81308157	72302434	74025195	77264271	74693277	68832361
PP_8462	NA	NA	NA	NA	NA	219.101	NA	NA	NA	NA	3799382	4497110	4152149	4814169	6363019	6582893	6599201	5865301	4512759	4659050	4844066	4972210	8642790	7647307	9288547	8360561	4506646	5304455	4581943	7173035	6091785	5688676	5861781	6239173	5636726	6946738	5764953	5891637	5131451	4679294	4838890	5632624	5505815	5144241	5155939	5960912	5666185	5737711	5361934
PP_8466	NA	NA	NA	NA	NA	219.101	NA	NA	NA	NA	2386003	4874021	5190399	3656281	3055058	2266964	6272679	2008039	3849649	2983564	6846160	3501614	2619325	2229670	3019449	2426732	2746389	4597685	4613718	7174700	5265866	2702928	3575898	6223020	3439823	6888786	2715339	2274815	2356251	3271582	2603244	2496136	2782165	2579960	3045375	2708654	2761805	4340200	3666250
PP_8487	NA	NA	NA	NA	NA	219.113	NA	NA	NA	NA	297063	916517	1492700	741407	864132	622166	2775440	281154	987858	3144078	6282748	1369883	1568550	1096552	517371	757349	398558	2317665	1377260	2348229	717114	345088	772012	5021937	1253656	1429002	548748	309353	777950	1768623	482997	368808	938010	689576	1250134	294238	822714	799639	1452526
PP_8523	NA	NA	NA	NA	NA	219.17	NA	NA	NA	NA	101563051	89476883	88000898	73924565	68397420	98637999	68282568	96801179	127196923	78599542	73874036	90912703	51942058	50488660	47839598	49541126	104373290	76008066	73213462	67155204	106365429	87977234	81201709	93094195	97914490	77995534	89583321	80646305	102646364	68861188	93102220	103663522	100155946	110677575	98030816	100879531	92404801	99633002	109444929
PP_8610	O-Succinyl-L-homoserine	NA	[M+H]+	1.3211	-0.0091	220.082	NA	C8H13NO6	219.074	O-Succinylhomoserine|O4-Succinyl-L-homoserine	96498	NA	102721	NA	NA	NA	NA	NA	94685	99755	117329	NA	NA	NA	NA	NA	119916	80704	130573	98553	97512	70657	NA	134007	98475	88445	77627	62389	NA	91387	113283	81268	115850	113409	143552	90373	NA	109934	109585
PP_8621	NA	NA	NA	NA	NA	220.118	NA	NA	NA	NA	25939519	21532013	32052929	25809669	23624537	25613249	26976408	22973729	28133078	24118492	25762173	22744039	25058123	24873088	26901129	26341230	33726140	28178899	28019932	32243614	35764112	35306945	38887370	36389710	29078903	29905608	30969671	29040343	27621513	18241050	27027978	24622114	27949917	31236197	35729292	31704994	28065084	26342847	27354907
PP_8623	NA	NA	NA	NA	NA	220.118	NA	NA	NA	NA	10501474	7651818	14509804	10569756	8824910	8009734	6874456	8228275	15623994	10740665	10832115	9844063	7612950	6596984	6913867	6723352	14983396	11723202	12438752	12622248	14054512	11376792	13057993	11629086	10143202	10142566	11045481	10918012	13570580	11102561	16234701	12190995	11276946	11425604	12874652	11337368	11190020	10182765	9751693
PP_8624	NA	NA	NA	NA	NA	220.118	NA	NA	NA	NA	1459499	997129	1748614	1379590	1770246	1648059	1790756	1535588	1980539	1454431	1794568	1403226	5888733	5025382	5970419	6824575	2121264	1850341	1818878	3558349	2534436	2206245	2756827	2884665	2345477	2231318	2320095	2622931	2318505	1511316	2492667	2066595	2541258	1802803	2209435	2144385	2517716	2004177	1747656
PP_8646	NA	NA	NA	NA	NA	220.981	NA	NA	NA	NA	13628531	13825656	16357159	14449007	16689361	15064762	15405924	15118813	17076044	17242921	15612464	17695139	18686397	NA	17778614	15549490	17286148	17792094	18404139	NA	18721641	17560182	17749948	NA	19769572	17872786	16400351	15770654	NA	17514781	19014470	15910137	20187200	21456268	19698077	18255980	19228968	19653891	18062217
PP_8650	NA	NA	NA	NA	NA	221.024	NA	NA	NA	NA	8436596	9659510	6650858	8069373	13793069	11267879	11121308	13421982	6538973	9112083	5498145	9058246	9416581	8654329	8773338	10940685	4978912	7659688	6220771	6534608	5057269	3890009	3322612	3876996	3135378	4973074	2769733	2575550	2469070	3188693	2945639	3917370	9683968	10268820	8347643	11723232	3658391	3480634	4194913
PP_8667	5-Hydroxy-L-tryptophan	NA	[M+H]+	-0.6703	0.0552	221.092	NA	C11H12N2O3	220.085	Oxitriptan	213050	149751	162879	184623	130657	156544	146604	158231	231300	211559	253650	231389	252832	309314	458705	374377	265236	219963	212588	176442	226197	282322	242060	289831	213511	216696	227364	219408	270448	185993	230099	230856	287649	289652	276025	335352	241198	199016	246015
PP_8668	NA	NA	NA	NA	NA	221.092	NA	NA	NA	NA	2199373	1974820	1690765	1663350	2680482	3174194	3200745	2820556	4052743	4286903	4428722	4116323	7772606	8196023	7598480	7088598	3273637	3697044	3447895	4321108	5564915	6312867	6533503	5913684	5138399	4606517	5401781	5948002	5868869	3674898	4995844	5339233	5452732	6606795	5795780	7657840	4492862	5574443	5563511
PP_8669	NA	NA	NA	NA	NA	221.092	NA	NA	NA	NA	1568580	1125946	1147781	936138	974804	1307840	1349993	1107985	2397790	2729241	2745439	2624760	4008376	3909431	3007818	3445983	1809415	2064769	2091166	2651911	3176747	3479095	4138064	3161600	2764207	2818675	3105034	3458107	3370972	2572936	2805974	3197192	3622738	3757452	3777233	4675746	2745302	3382161	3854750
PP_8691	NA	NA	NA	NA	NA	221.185	NA	NA	NA	NA	8071428	1929745	3086970	6738480	1816470	2036038	1984557	1699923	2142754	2459871	3063243	2074767	2607551	1810420	2673976	2286960	2785367	2538154	3730184	3035459	4049408	2877084	4478849	3989640	4605453	4032438	5653906	4902832	4739174	4822993	3779069	3757781	1578762	1591189	1727367	1767140	2938364	2809361	3198256
PP_8717	NA	NA	NA	NA	NA	221.19	NA	NA	NA	NA	6610481	5069222	5485989	4763797	5949499	7341527	4492609	7442919	5096166	6372875	4584428	5358196	3204685	3142722	2435535	2060543	5778996	5091175	5513178	3541790	5374138	6510216	5263193	4367201	5750011	4346654	7974225	7371291	7120798	5684499	6231336	7244713	8577182	7560364	7943834	7803937	7453404	6523720	7232130
PP_8738	NA	NA	NA	NA	NA	222.019	NA	NA	NA	NA	7853194	3370335	3004557	6788314	4078194	6193803	3438285	6509656	1799495	4413286	3603606	2856809	1246042	1015453	675589	NA	3738976	2794203	3293281	2627669	4451422	2292623	2233562	2127238	4147039	4792201	4798083	5203719	1723242	2744301	1849965	2496744	6891819	5542912	5504093	5269827	3495321	3601800	2733140
PP_8739	NA	NA	NA	NA	NA	222.029	NA	NA	NA	NA	NA	NA	NA	NA	NA	NA	NA	NA	NA	NA	NA	NA	11539958	10598441	11056518	NA	NA	NA	NA	NA	NA	4311149	3893430	NA	3772640	3537707	3055282	4388155	2843827	2080900	NA	2706991	NA	NA	NA	NA	2250901	1864035	NA
PP_8755	NA	NA	NA	NA	NA	222.061	NA	NA	NA	NA	20282925	26563864	23580019	25344962	28348789	21290980	17583887	31029992	24592193	24168361	25675588	27991358	16161259	21384778	15027496	16721034	18650229	29112054	29495410	20691251	20318486	18951854	16439056	13262902	24246881	21261080	19633605	22020833	27847109	26661566	25656109	23973079	26456523	22290452	24328035	21821053	28399044	27832580	20734390
PP_8772	N-Acetyl-D-glucosamine | N-Acetyl-D-mannosamine | N-Acetyl-D-galactosamine	NA	[M+H]+	-1.6432 | -2.035 | -1.4271	-0.0268 | -0.0088 | -0.0168	222.097	Carbohydrates	C8H15NO6	221.09	2-Acetamido-2-deoxy-D-glucose|GlcNAcN-Acetylchitosamine	6448105	4875082	7247147	5014553	3835053	4010851	4092190	3603635	6701479	5635840	6984182	4393998	1965888	1654560	1866419	1584885	5231257	4953103	6103790	3445422	5610886	3811107	3595860	3346475	3140470	2894952	3678118	2287996	2803504	4429497	4647226	3617934	5054981	5766580	5375668	4611087	3896045	4742562	3859650
PP_8808	NA	NA	NA	NA	NA	223.024	NA	NA	NA	NA	4226600	3292378	4725214	4282419	1899385	1506892	2464540	1817936	3753124	2453327	4511030	2919230	NA	1574660	1595167	1629825	3869797	3970703	4711690	3843855	3299347	NA	NA	5786693	NA	NA	3685133	NA	3219248	2649878	3382140	NA	2624265	2896614	3171555	2409850	2681936	2784478	3666419
PP_8890	NA	NA	NA	NA	NA	223.989	NA	NA	NA	NA	5815497	5463907	6436394	5296625	6821727	6461632	6565925	5930371	7289441	7266944	5793252	6980266	7883592	6751338	7259415	7170710	8250265	7064392	7458334	7553895	8156998	7478938	8144984	9009621	8673404	8171818	6995674	7160583	8303521	8003691	7661854	6746558	9209583	9173540	8866900	8494004	8690194	8590810	7770648
PP_8959	NA	NA	NA	NA	NA	224.127	NA	NA	NA	NA	2042318	1529984	2058478	1236948	994701	1055712	1085362	982441	5550475	5062742	4300212	3760725	4995021	3419669	3394591	2878889	4838165	3433030	3666254	3561641	5385744	4681219	4523720	3823579	5169732	4804250	4526053	4284997	4904161	5032512	5388058	5253802	5208607	5814311	4176292	5169797	6002351	6244214	4311097
PP_8983	NA	NA	NA	NA	NA	224.128	NA	NA	NA	NA	1235705	1359318	2056856	1194961	825290	719880	1483077	641630	3289337	3906711	3743729	2525057	3314296	NA	2474404	2036547	2727257	2473560	3359593	2593731	4312869	2580701	3288065	3117306	3929411	3502044	2471572	2265301	2794352	2894975	3232258	2791768	3366537	3546335	2623607	2969885	3490454	3559869	3246637
PP_9249	NA	NA	NA	NA	NA	228.086	NA	NA	NA	NA	2615446	3119924	4874895	4372695	2606965	4362667	4076103	6372864	4659658	4302592	5877257	5776701	4077940	5090380	2798791	4008536	6245207	8135622	9300634	4925523	3567879	3021090	3502553	3229374	2203145	4518211	4238420	2753846	9864541	2709327	6093812	4987827	3547774	7695198	5999103	6103541	2610159	2174562	4551105
PP_9274	NA	NA	NA	NA	NA	229.032	NA	NA	NA	NA	2468574	2230884	1992229	2045021	3470663	2598728	2396720	2389045	2066294	2153002	1532800	1949619	4344753	4128509	3931700	4597807	2403786	2628255	2010817	2447495	2802470	2752069	3000988	2258777	2538014	2703392	1990857	2479326	2099252	2441583	2117483	2170862	1030811	1007764	1147813	1437693	1056756	785186	1080164
PP_9292	NA	NA	NA	NA	NA	229.085	NA	NA	NA	NA	1965715	2736223	2620310	2646063	2664982	2370249	3782646	2181184	2157513	2506316	2945458	2513284	2245449	2621686	3073669	2943920	2142170	2524770	2703171	3311408	2824873	2712965	2923519	3457474	2607777	3209086	2493094	2548167	2223300	2376286	2336243	2763186	2529565	2635352	2502061	2729413	2415545	2353042	2603183
PP_9318	NA	NA	NA	NA	NA	229.14	NA	NA	NA	NA	8315761	8532898	2860336	4749306	2209913	9213396	6392301	9375263	9694105	8346443	6267617	9389036	4874467	4109853	2202676	3282491	5694722	7344407	4965668	9122474	2064722	7377436	6462667	4932372	4183805	5555632	5657710	4379746	3300991	5378530	6344214	5494928	13093468	7744649	10516872	8070496	8269990	8100385	5875660
PP_9320	NA	NA	NA	NA	NA	229.141	NA	NA	NA	NA	NA	5000014	2219847	3333651	1690530	6684677	3416330	6329535	5524547	5443545	4073702	6629717	2957033	2679427	1655424	1772639	4565596	4525742	3195816	6127825	1573908	4207674	3074812	2794528	2110704	4284590	3630461	3506642	2380070	3071727	4658873	3901752	8308607	4533605	8007964	4587269	4368437	5481169	4395437
PP_9321	NA	NA	NA	NA	NA	229.141	NA	NA	NA	NA	15861302	13717286	5094655	8023232	4108244	15772040	9737081	18465371	14365098	14173649	8224450	15157249	9779852	7448340	4061687	6026920	9845296	12958289	7236115	14093279	4214107	13595616	10495441	6634192	6345362	10347145	10330364	7489010	6333408	8761162	10215804	10123247	17354468	16063647	17003339	14352723	14829054	13127470	10037608
PP_9323	NA	NA	NA	NA	NA	229.141	NA	NA	NA	NA	7387656	7450903	3039264	4685448	2588461	8417924	5912358	8486628	7211035	7216019	5146864	7364365	4995344	3326736	2577883	3180110	5479619	5126263	4225620	7300730	2736565	8294602	5093932	4490684	3541675	6887846	6070609	4461607	2838462	5391078	4525376	5538541	11498606	7881746	9248313	7544935	8158075	7021717	6027680
PP_9343	NA	NA	NA	NA	NA	229.154	NA	NA	NA	NA	6434718	4730326	6169195	6300419	5310264	6356407	6154041	6077415	6450064	6277377	6796437	6914232	5417991	6927917	5778681	5862071	8063920	7446772	8054718	6018535	6573261	7562357	7733598	8369545	6650550	5816534	7259767	7276742	8080172	6220957	7104168	6444024	7314555	7790825	8003272	7142455	7732518	6452731	6123212
PP_9345	NA	NA	NA	NA	NA	229.154	NA	NA	NA	NA	54738032	46447366	60261190	61276499	52773246	55241346	52124134	55142922	63751623	58734157	62767165	63189110	52309998	60122360	52415521	58686983	66644635	63403695	74927942	65792263	58021174	64878188	66992121	74765304	65880375	57324525	61815840	63167246	76444764	55480000	68294854	56795832	66703494	67499961	73740306	62813671	70550451	63835720	58576731
PP_9360	NA	NA	NA	NA	NA	229.974	NA	NA	NA	NA	1104299	1896629	1547543	1207222	1965684	1311973	2102853	1755126	1222642	1941312	1834634	2409628	2882833	2409844	4424534	3226119	1005019	1807353	1859137	2553017	2073179	1962037	2286847	2806071	2682168	2563999	1968276	2222056	1650641	2844096	1712575	1829170	1594889	1675966	1380404	1874697	2050775	2067984	2275417
PP_9407	NA	NA	NA	NA	NA	230.99	NA	NA	NA	NA	1963743	2327896	2095206	2027833	2736364	2536123	2001220	3552742	3099694	3680399	2657622	3269190	3814370	3541153	2547361	2498001	2456689	3041355	2725046	2387696	2949100	3241538	3176225	1590320	3221096	3367677	3295137	4185739	2876761	2337518	2821607	3517043	4311329	3909455	3817171	4338438	3344342	3031613	3168558
PP_9494	NA	NA	NA	NA	NA	231.988	NA	NA	NA	NA	16053295	16981646	16556709	19542055	11646547	12875805	14914292	15477977	13833386	15298193	15348474	18277709	22841286	26416586	31185895	34691239	15486151	19451058	15787674	21315104	13983292	13147644	14138161	18577089	13281993	14632104	13888369	14153833	16392251	15045160	15911608	14105789	14272128	16691480	15427016	16758097	13100097	14449403	16165369
PP_9531	NA	NA	NA	NA	NA	232.118	NA	NA	NA	NA	6023204	5739144	4931567	6131569	6542376	6095646	6091594	6242438	6438561	7519124	6351002	6880351	5642705	7117534	6441648	7773506	6175223	6785474	6858276	6795057	5948856	6870996	6680680	7410751	6362649	6637859	5855976	6785981	7025171	8260428	5981670	6954268	7522755	6414092	7254366	7224688	7258496	7379890	6021183
PP_9534	L-Valyl-L-asparagine	NA	[M+H]+	-0.1444	-0.0244	232.129	Dipeptide	C9H17N3O4	231.122	Val-Asn	1170596	212281	134481	591271	142735	182662	179257	170262	319712	623456	257088	693588	337965	499108	575902	383444	342916	186827	485452	439908	2380762	834347	2981899	1584071	6787124	3220320	3871102	6051425	2652207	1887516	1871475	3672355	721601	575147	268563	738854	3974707	2452689	1847312
PP_9546	NA	NA	NA	NA	NA	232.922	NA	NA	NA	NA	3069004	3247656	3241691	3323094	3277238	2522540	3265046	2650330	2634024	2853994	2983853	3200601	3130451	2623213	3637659	3121308	2803339	2738951	3464033	3524011	3104130	2772438	3046736	3052384	2740618	3060282	2803749	2427717	2783547	2997811	2669078	2504953	2858625	2871237	3128241	2874375	2826633	2585250	3116967
PP_9547	NA	NA	NA	NA	NA	232.928	NA	NA	NA	NA	5136980	4535453	2586943	2455840	5427677	6349215	3962326	7967491	5091134	4944050	3304906	5899784	5726553	6917626	5981715	6322963	4446175	4399234	3803513	4351147	6721537	8562671	9802506	7215172	12638817	9415262	11601332	13963677	8328368	11703431	9300657	14064392	7395586	8286649	6855710	10465833	10891864	9793631	6699833
PP_9580	NA	NA	NA	NA	NA	233.113	NA	NA	NA	NA	3398057	1861627	3232054	3506082	1544574	2252290	2109838	2108806	3940977	2423173	3223535	2737005	1099512	1532957	1371660	1423665	4852790	3095281	3819504	3567674	3618590	3872668	3405455	4269556	3624602	3245583	4007710	4020212	4487909	2444155	3786634	3196044	2952933	4166375	4504146	3953029	3450425	3364402	4506443
PP_9620	NA	NA	NA	NA	NA	233.186	NA	NA	NA	NA	3789798	3517890	3594790	2904211	2742606	3760524	2077059	4397323	6032421	3765579	4197826	6000175	1723783	2252324	1728667	1869921	5388419	3873745	4333563	2625794	4189683	3980244	3495150	3481618	4169878	2993492	3933615	3847110	5624651	2688968	6183149	5046502	6593741	7262915	5776698	5239527	6569578	6958793	5597619
PP_9701	NA	NA	NA	NA	NA	234.961	NA	NA	NA	NA	16642027	16021456	14293463	12692351	19987579	18958968	14938419	23716315	18111758	19120491	16000290	22008248	20138855	23462439	19132696	19262509	16993557	20071535	18125022	18255963	22538997	23123036	25370972	22073986	32433999	27121481	28168025	29862307	25655788	27192163	27148976	28905904	24413704	26846710	21943031	26860669	30701319	28047792	22733145
PP_9727	NA	NA	NA	NA	NA	235.056	NA	NA	NA	NA	3868910	4596868	3448725	3457391	4371509	5742462	5738674	6080126	7767352	6518968	8163395	7932976	704234	1942853	2048373	947166	6116530	7255600	6757454	10122594	6892746	5969736	6440234	6609884	7907712	7582972	6316200	5448711	10453367	8543176	8447893	7283802	5460962	8060843	7347422	7425636	9263141	7847700	10321678
PP_10072	NA	NA	NA	NA	NA	240.144	NA	NA	NA	NA	3350965	2494842	2821372	2872864	2208976	3124825	5759877	1819003	2422288	2899586	4129550	3338338	1033418	738025	1316513	927890	4197076	3544723	3557210	2615158	3598581	4127390	4192509	5450366	2041455	3408053	2849306	1503066	2083248	4082397	2373849	1543466	3494353	3828636	3287417	2963962	3411137	3525210	3621499
PP_10075	NA	NA	NA	NA	NA	240.18	NA	NA	NA	NA	197064	336027	183201	168712	163848	142425	106079	105751	581401	809746	623085	540862	360693	148748	819343	176641	432135	249218	520706	486907	1103761	2128804	2733813	1381775	4500901	4278033	6234872	5933590	2539217	1511595	1755359	2346447	412204	409560	319174	424785	2949677	2636111	1825206
PP_10183	NA	NA	NA	NA	NA	242.081	NA	NA	NA	NA	3081803	3993718	5336213	5428370	4549045	3768975	5459720	4193879	4078272	5559878	6302812	5346678	4672480	5559625	5565740	4378145	4363940	5503056	5280377	6119334	6415417	7940561	7091507	6071193	7366138	7051441	5728004	6191716	4794689	4131329	4965428	5083584	5167473	5857792	5309306	5828813	6156148	5335999	6196306
PP_10209	NA	NA	NA	NA	NA	242.284	NA	NA	NA	NA	1953027	1811165	1472200	1870398	2130670	2131781	1472792	1717979	1311291	3710732	1648856	2245834	2446188	3054299	3010336	2791557	1687684	1970112	1429453	5581825	2794308	2713022	1559744	1193121	4782454	3274753	1600473	2517329	1716767	2486355	1980991	1939690	3011801	2297166	2572224	2265405	2427067	4431735	2520187
PP_10228	NA	NA	NA	NA	NA	242.99	NA	NA	NA	NA	3754877	3829012	3240781	2917497	3950706	3727867	2531049	2866131	3951785	3736537	2569990	3506393	4525269	3881354	4066417	5023716	3739847	3182718	3316973	4237903	3863502	4477748	4100717	2520557	4198703	3731676	3810555	3874516	3665334	4104543	3955556	3934077	5368638	4503996	5770807	5592875	3773560	4495573	3422873
PP_10235	NA	NA	NA	NA	NA	243.047	NA	NA	NA	NA	1639382	1189205	1393961	1445300	1635976	1405911	1681789	1483726	913096	698246	744488	1108964	3465109	2873190	3140244	3243725	1691547	1542823	1662146	1295042	756497	876141	1091560	951466	840824	909777	993805	979029	1690975	1387299	1494007	1312724	345939	701842	670459	656540	493471	320902	293394
PP_10236	NA	NA	NA	NA	NA	243.047	NA	NA	NA	NA	5681032	5266867	5049285	5398472	4202353	4347365	6176275	3940186	3685308	2513400	2628358	3487836	8399256	5424971	7300104	8112782	5156060	4411105	4729844	6002651	4071011	2602420	3679168	4866247	2239384	3838270	2545535	2031655	4871570	4227141	3440526	3868727	1122463	1914661	2008794	1813887	1104230	949656	1358657
PP_10238	NA	NA	NA	NA	NA	243.065	NA	NA	NA	NA	1597860	1656936	1794033	1853555	1986958	1602768	2251514	1534372	1829643	1981873	2080972	1874045	3573489	2767003	3455143	3364639	1922876	1953211	1739719	2267439	2292425	2342052	2102851	2036147	1990373	2303120	1594533	1830840	1790754	1969554	1761223	2021866	1972356	1947629	1809163	2157151	2084043	1916608	1869724
PP_10246	Lumichrome	NA	[M+H]+	-1.7388	0.0127	243.087	NA	C12H10N4O2	242.08	7,8-Dimethylalloxazine	245344	195237	203533	268715	264091	250972	206317	234878	211930	265774	223194	204688	149571	177408	142804	158726	286131	229934	223727	188414	228750	262169	224397	240178	256381	226848	298797	300372	225871	195939	267397	298512	321833	311835	324416	294871	256306	247410	315411
PP_10262	NA	NA	NA	NA	NA	243.122	NA	NA	NA	NA	2576578	3228488	3137540	3410162	2965103	2384687	3541716	2520748	2969042	2830604	3660835	3274308	1439507	1788693	1446519	1504788	3074509	3610790	3559796	3705033	3192662	2675740	2805165	3833342	2918924	3693063	2525220	2885311	3180768	3259772	2663577	2773114	3466768	2904308	3191359	2962151	3264472	3359646	2872149
PP_10292	NA	NA	NA	NA	NA	243.183	NA	NA	NA	NA	28136434	23126598	29685821	24940344	19041422	23891820	22625050	22503115	36924872	33854689	34948568	32693867	33661137	34477063	35380108	31310866	33706418	35541321	32774419	38514052	32050082	24339173	29497722	35180948	27355389	30226357	29108340	24369499	29850560	22931239	30162691	20832651	13163909	22215659	17601366	23328793	17419156	15801985	22320167
PP_10309	NA	NA	NA	NA	NA	243.997	NA	NA	NA	NA	11693323	12551982	NA	12858250	NA	13235471	13502531	13452352	14351090	15080459	13634986	15244375	15685312	15733698	NA	13460348	NA	15602433	16524305	NA	16219758	14447578	16038338	15675195	NA	NA	14628014	13925246	17237371	15421044	NA	13051522	17343148	18506949	NA	NA	18159434	16929213	16179807
PP_10326	Cytidine	NA	[M+H]+	-1.4223	0.053	244.092	Nucleic acids	C9H13N3O5	243.086	NA	2581037	1777916	1926026	1953152	1776605	1952827	2041133	1912490	2206950	1919501	2081872	1891087	4740393	3709441	7172903	5281043	1714312	1777575	1681342	2168152	2252775	2510902	2793018	2894440	3147818	2409878	2610917	2977751	2245730	2031773	2184730	2190878	1643585	1863541	2099959	2069585	2095803	1857026	2238369
PP_10380	NA	NA	NA	NA	NA	245.099	NA	NA	NA	NA	28390152	28343126	28853757	22445403	23438521	27521710	23657806	25373088	25715307	26313272	26775126	28678226	17727428	16938310	18533619	16757904	28887866	29285412	29111633	27717356	30251398	31781205	31818376	30360985	29426571	25657561	31684419	31494171	29157377	27780813	28882761	27394081	34749450	32023970	35580706	34239708	31676303	33944366	30690234
PP_10444	NA	NA	NA	NA	NA	246.06	NA	NA	NA	NA	34416998	32049478	37070005	39562125	31933705	34387221	36787002	30788854	35835419	34028744	37345625	36087803	21887355	23010020	24493037	25939993	37149012	36408375	37130429	41862259	35486220	31954164	32727581	33783850	26942548	28841914	28529631	27891746	29814391	26451369	31203167	31349808	32770752	37833579	39964683	41299747	28186334	30024127	32830667
PP_10498	NA	NA	NA	NA	NA	247.057	NA	NA	NA	NA	1913821	2758486	1905481	2511148	4208077	2846112	3392315	3844842	1581363	2507708	1961336	2514002	734460	870417	960628	1042797	998400	2258164	2359097	1504529	1653617	1288768	1324240	1083822	1183189	1534871	1409952	1235495	1463455	1386094	1641625	1383894	2002253	1839844	1782900	1690739	1597862	1600261	1711456
PP_10512	NA	NA	NA	NA	NA	247.078	NA	NA	NA	NA	2326549	5136447	4226779	2942066	3621040	2471099	7084217	2478550	4546632	6619570	6338620	5541798	1740233	1828154	3852999	1804108	2738722	5288516	7050870	8348557	6769388	3836909	7353965	8440050	10208207	10781316	7601763	6851669	4158437	5320806	4753047	4614837	6176839	7872469	6102858	7051467	7050776	6219558	5937291
PP_10538	L-Valyl-L-glutamic acid	NA	[M+H]+	-0.0077	0.0496	247.128	Dipeptide	C10H18N2O5	246.122	Val-Glu	502083	486058	385407	614015	638850	626669	637964	642015	492762	524417	384634	525385	2432054	2157371	2654506	2565784	483256	478577	456432	600960	741128	843264	995141	1012271	1163121	764873	965690	1330164	711398	575184	524967	651859	394015	348532	469166	463011	535480	496265	525768
PP_10542	NA	NA	NA	NA	NA	247.128	NA	NA	NA	NA	1170837	1220451	498815	1321318	1282682	1344865	1110865	1835201	1404294	1401089	1643740	1729624	8648846	8018178	8007747	8151680	1060738	1065553	945279	1477289	2291721	3157055	3464289	2972239	3523879	2681818	3122307	3469593	1134821	1284370	1237260	1419172	1334686	1159620	1411614	1605391	2054094	2124457	1760932
PP_10551	NA	NA	NA	NA	NA	247.132	NA	NA	NA	NA	2722334	1968636	2263835	2082699	1612035	2336796	1542518	2136267	2491788	2571620	2132486	2205184	1009455	1262325	988994	992278	3221767	2292322	2919916	1936924	2540810	2809882	2104763	2504068	2333025	2176480	2997190	2987267	2828874	2338817	2966586	2844579	2825543	3106078	3318247	3161376	2907423	3246738	2745728
PP_10553	NA	NA	NA	NA	NA	247.132	NA	NA	NA	NA	15665064	15631343	17376813	15494902	12559691	14973543	14507758	14479499	16507478	16169533	17207211	14471720	6362332	8506867	6595841	6987596	17428585	17090174	17290632	15820758	15843997	15076238	14195750	18301487	13113439	13988331	16677427	15678675	16210369	14767257	16282491	15245665	17719770	17888289	18506807	18291900	16171557	18605583	17592822
PP_10556	NA	NA	NA	NA	NA	247.132	NA	NA	NA	NA	15055734	16936674	14644224	15724982	13634132	14508188	17396056	12901462	14793875	14000714	15831213	14819712	8604944	9853288	10081087	9610563	15536216	15612959	17243679	18353245	15828738	14455972	14826021	20375682	15278451	16140954	15652980	15449474	15050550	17000424	14539013	14497118	16905467	15319152	16426338	16408310	14753962	17471865	16787682
PP_10574	D-Octopine	NA	[M+H]+	-1.3859	0.0501	247.14	NA	C9H18N4O4	246.133	N2-(1-Carboxyethyl)-L-arginine	188686	192059	259264	191981	127974	158857	135782	188550	259911	160310	255294	201747	171621	184586	191037	195549	286079	261039	281011	260287	228735	219490	246594	324797	236981	228841	226246	251945	248953	183362	246213	189621	209651	184675	229825	212258	214982	268988	257006
PP_10701	NA	NA	NA	NA	NA	249.148	NA	NA	NA	NA	3173586	2982116	3290848	1875073	2154267	2378424	2400101	2177498	2572820	2302547	2707166	1926332	745447	601668	588905	713868	2653345	2457732	2527422	1781921	2487552	2532289	2216880	2465394	1732667	2000797	2520782	2593169	2303139	2606190	2677243	2365582	2789067	3531630	3156038	2660756	2345329	3077324	2620720
PP_10703	6-Hydroxy-3,8a-dimethyl-5-methylene-4a,5,6,7,8,8a,9,9a-octahydronaphtho[2,3-b]furan-2(4H)-one	NA	[M+H]+	-2.3685	-0.0159	249.148	NA	C15H20O3	248.141	NA	385862	302049	466365	509229	329768	388490	394796	288381	609291	532323	565555	503632	95345	167735	197248	169220	770096	585819	651510	516158	651444	618230	586805	580492	474301	533975	612619	517477	637902	478334	640210	616840	795178	721516	848652	713418	743013	629915	686134
PP_10747	NA	NA	NA	NA	NA	250.077	NA	NA	NA	NA	3622499	3960154	4076128	3425812	3607698	3739554	3219785	3490704	3613557	3747804	4670302	4245239	2190759	2369702	2217616	1993107	3938213	4549125	4434818	4131727	4170209	4839570	4109218	4352675	4016305	3681917	4111420	4226902	4271169	3978809	4079600	3849550	4616073	4460669	4644521	4925154	4270558	4630757	4479472
PP_10897	Deoxyadenosine	NA	[M+H]+	-1.0246	0.001	252.109	Nucleic acids	C10H13N5O3	251.102	2prime-Deoxyadenosine	191166	NA	145987	184955	214272	210984	NA	281859	205874	302485	209829	254483	1140775	1227642	1645963	1789070	225010	224817	213274	NA	337752	373547	511587	NA	524198	394909	457516	564838	362701	267632	336969	310128	201081	273440	263164	348104	299567	291552	323318
PP_11051	NA	NA	NA	NA	NA	255.097	NA	NA	NA	NA	4226582	4627496	3945188	4051450	5202923	5799359	3821543	6268220	5208012	6169845	4251789	6622548	6504436	6524792	6586176	6609823	5772704	6417480	4874283	4648085	4667146	6026795	6072031	4858475	6559071	5529128	7057000	7908970	7967310	8448060	7310852	8966301	7262401	7870953	6634612	8457889	8444794	8010777	6892277
PP_11060	NA	NA	NA	NA	NA	255.107	NA	NA	NA	NA	2615954	2942747	3341867	3345596	1361706	1054900	2256020	929678	1567488	1320195	2186788	1470737	1136143	618688	1052886	755041	1533268	1722608	2395372	1759014	1093747	460209	528415	1050224	421150	927977	632398	533862	936019	972039	1144942	796890	1586266	1541436	2082492	1356940	946363	1003710	1258822
PP_11121	NA	NA	NA	NA	NA	255.938	NA	NA	NA	NA	3019851	3684920	3431790	3229064	3088819	2736591	3372786	2647568	3049795	3153128	3369109	3075154	3339085	2847845	3617008	3048384	3044573	2969074	3528955	4013990	3289783	2887115	3151877	3386828	5013100	3106505	2574249	2557560	3008397	4160686	2810573	2329031	3136877	3358501	3363946	2976812	4259149	2846353	3134065
PP_11141	NA	NA	NA	NA	NA	256.081	NA	NA	NA	NA	6080395	5365771	5189539	5037494	6159099	6490440	6010739	7361463	7292407	7366314	6545613	8455077	10048983	10588542	9875344	10297568	6311439	6375643	6079495	6752105	8497715	10706289	11066204	8636056	10739527	8100074	9456661	11462082	7794547	9664083	8443624	8492990	7597484	8426230	6575919	8687234	9207309	8543121	7261079
PP_11142	NA	NA	NA	NA	NA	256.081	NA	NA	NA	NA	11754944	11956469	9354307	9650763	11413007	11635435	11682222	12030239	13168061	12585382	9962470	13790397	10865820	11412812	15192950	13185378	11991971	10631322	10356345	12292049	14938063	13898818	13987729	13608509	15325281	14669467	14469666	14412771	12070783	11739180	14788548	12606450	15109738	16850351	16934012	17507762	16447428	15469000	16244676
PP_11150	NA	NA	NA	NA	NA	256.129	NA	NA	NA	NA	22108936	16224239	26409600	24047900	20021358	21777372	22448824	16363667	25126414	19327006	15104916	14917839	23846584	24050225	22533440	27832037	31754448	17540842	21687428	27296550	26474640	23650851	26332842	39409504	27047327	21157700	21138300	24457419	23642426	21181117	21658870	19209108	19802799	22699835	25011657	24014949	20030557	24321181	18490024
PP_11277	NA	NA	NA	NA	NA	258.075	NA	NA	NA	NA	2298039	2308669	2664453	3068681	2558404	2456849	2530510	2746710	2651450	2901834	3208916	3117523	2403895	2595338	2941814	2377634	2905964	3177026	3153946	2938834	3015927	3371666	3228218	2963216	3251679	3439933	2857140	3186776	3152854	2631373	3015325	2930860	3063950	3436808	3007979	3212531	3314924	3207965	3325682
PP_11282	NA	NA	NA	NA	NA	258.096	NA	NA	NA	NA	3322897	3366656	3725466	4549965	4145874	4197533	4895697	4052368	3577862	3844847	3337337	3649288	5093887	5262329	5369003	5263561	4191469	4421744	3941765	3968656	4560610	5449481	5096737	6486136	5528641	4226160	4369593	4662706	3243800	2478538	3638396	3279663	4975197	4674223	4596494	4683213	3510506	4399921	4000911
PP_11291	NA	NA	NA	NA	NA	258.11	NA	NA	NA	NA	580375440	631872136	623357284	721769244	735124837	694088075	861714647	704585031	610484349	633294739	574506459	588067050	773820547	745091572	801850230	795510655	647949504	623799396	640286075	671045129	740415745	805164448	791486387	936326690	743693210	727776202	681838887	728776817	504049484	469425434	511095877	468902016	757390708	776639765	776738558	777654139	562209536	646018569	643363787
PP_11294	NA	NA	NA	NA	NA	258.123	NA	NA	NA	NA	3875753	4056278	4131396	4485086	4667951	4262843	4932756	4384809	3437688	2989153	3778163	3438756	4521887	4201417	4469275	4945236	4672692	4048171	3565209	4221118	4434473	4767909	4909132	5961393	3385677	4503461	3921453	4430610	3149423	3297770	3024047	2532577	4642892	5197264	4318089	4801161	3802127	3360145	4139105
PP_11297	NA	NA	NA	NA	NA	258.145	NA	NA	NA	NA	3572961	2494702	3127280	3085819	2758549	3181448	3090493	2918063	4026699	3400213	3287060	3193276	5450324	4958259	5705146	5680922	4908309	3902846	3704983	4495032	4895477	5182869	5849532	5813749	4582722	4132575	4567128	4858184	4600582	3352724	4152116	4263826	4318626	4493525	5011987	4891459	4294005	4071786	4208036
PP_11329	NA	NA	NA	NA	NA	259.042	NA	NA	NA	NA	2351281	3011257	2570881	3797571	2264722	2033898	4576030	2179442	286287	316512	446806	469577	1594947	3340052	1500053	4360161	621546	542743	698755	1079310	486828	217875	330421	803391	436457	491922	207127	180891	649010	390947	347298	343507	91793	145807	157597	151852	100811	79601	214852
PP_11349	NA	NA	NA	NA	NA	259.078	NA	NA	NA	NA	12471426	13070004	10226881	9546000	12028939	12511678	13126252	12247813	11581500	13237152	9989646	11531173	15842409	12241241	16221038	11078424	10962411	10458469	10051342	10914299	16214482	13446508	12570008	9047607	13096860	15463877	13136106	13795741	10938577	12046107	10586815	12739642	13256867	15366346	14705655	17313175	13884362	13647711	15463087
PP_11407	NA	NA	NA	NA	NA	259.14	NA	NA	NA	NA	NA	NA	NA	NA	NA	NA	NA	NA	2587422	747491	1668179	1279036	NA	NA	NA	NA	2415472	2824700	3920203	NA	108584	575688	1337040	72164	NA	1557790	1138323	542114	3039439	NA	1987892	981440	340652	1019058	845431	519416	357475	305728	641513
PP_11427	NA	NA	NA	NA	NA	259.974	NA	NA	NA	NA	1672559	1612317	1516298	NA	NA	NA	NA	2485040	NA	2160830	NA	2258647	2185485	2291930	NA	1962554	NA	2097377	1787377	1910991	2271512	NA	2669644	NA	3227621	2996345	2707235	3180940	NA	3037949	2765374	NA	NA	2918905	2217864	2870383	3352879	2755799	2593821
PP_11452	NA	NA	NA	NA	NA	260.091	NA	NA	NA	NA	67658589	81516880	105971956	109707764	96053147	89877315	121823408	92050287	89076916	126343804	125414899	107806522	97853558	109305404	124433084	103892339	98162971	109581803	101172777	132142802	150850423	190393439	163449033	138089715	161046384	154566165	116542817	131984809	96994099	89744351	109170238	114261582	117081412	125777232	124568874	141119879	124892437	112799690	138242057
PP_11522	NA	NA	NA	NA	NA	261.094	NA	NA	NA	NA	427682	670193	398263	335485	400304	423725	566635	318045	415499	439842	331585	331601	415993	211315	303032	165630	360766	402076	373960	345814	3563297	4199521	5244191	2077767	8650643	7464529	5587781	7190706	2308243	4397466	2676691	5357416	538854	525527	712728	615851	3479515	5030962	3206413
PP_11523	NA	NA	NA	NA	NA	261.094	NA	NA	NA	NA	10408093	12639916	12631097	10013670	12057615	10498294	11308595	10940723	10831358	12082973	13083004	11203102	9252653	7998341	8748480	8414473	10433565	12179924	12721278	11453605	22635828	27411732	33654607	22929638	56506340	38492083	36958586	42953751	20393123	29272266	25532711	35623013	12869597	12404585	13212594	13911084	30805569	33370882	20006661
PP_11524	NA	NA	NA	NA	NA	261.094	NA	NA	NA	NA	989677	1197685	1370915	1009482	1018901	923845	1110864	969677	1179074	1295597	1385257	1045068	1129068	837306	1337313	598792	1103127	1183563	1481162	1051402	8018892	11670421	15565747	7376301	28606546	17416838	16167836	21159928	7319724	11725759	9834338	16238516	1158473	1218918	1378381	1376106	14049763	15400235	6576543
PP_11547	NA	NA	NA	NA	NA	261.144	NA	NA	NA	NA	597956	861676	202098	891311	345681	400716	453350	426031	321972	282232	388851	322674	3230738	2689143	3289596	4385401	275251	342205	328891	451445	427719	520203	566764	583906	643089	532656	381634	548046	274753	368633	237587	311217	233428	277685	297467	390984	236040	219184	247473
PP_11619	L-Aspartyl-L-glutamine | L-Glutamyl-L-asparagine | L-Asparaginyl-L-glutamic acid	NA	[M+H]+	-0.8278 | -0.3806 | -1.0627	-0.0036 | 0.0164 | -0.052	262.103	Dipeptide	C9H15N3O6	261.096	Asp-Gln|alpha-Aspartyl-L-glutamine	945958	931190	888251	1338813	1501964	1373687	1825371	1813845	897061	1020812	857088	1320899	2604993	3900422	3397087	3720074	1172880	1180325	1245542	1559136	1808237	1931750	1946076	2704703	2180402	1956164	1779626	2130815	965905	1156513	955158	1006455	1211125	1186130	1046276	1472685	1491197	1610472	1432237
PP_11658	NA	NA	NA	NA	NA	263.016	NA	NA	NA	NA	1174694	2716915	1637964	2881194	4415214	4010995	1538834	6795858	1748615	4032757	2636218	3702473	4636447	5881911	2329937	1835674	710178	3295722	1903376	1851175	1009957	1564328	1663009	547718	3565531	2443298	2377193	3680436	1764048	483822	2371455	1872013	1695816	1528345	1194670	1961291	2871920	1254780	1807781
PP_11663	NA	NA	NA	NA	NA	263.052	NA	NA	NA	NA	755430	1392400	1358214	1027793	1110228	880561	2072210	831014	1599733	2264956	1962182	1640369	1413908	1234650	2096775	1106875	1114105	1677315	2124134	2877368	2355472	1624962	3211231	2963772	4582416	3984824	3047124	2652174	1674645	1638549	1628666	1716833	2177848	3076362	2266172	2605985	2941913	2139103	2014462
PP_11678	NA	NA	NA	NA	NA	263.087	NA	NA	NA	NA	2595540	2431220	1953211	3052118	3432400	3030747	3205449	3101162	3272400	2822800	2341062	3492597	7080715	8248961	7068001	8360390	3752676	3428533	3137923	5061438	7454518	10956311	12554377	12769034	10550597	8422070	7902383	11401720	6370953	5440419	4964800	5531411	4006630	4312261	4127756	4709581	7520630	7306782	5846383
PP_11755	NA	NA	NA	NA	NA	264.071	NA	NA	NA	NA	5759683	5955070	6397574	6921133	6193761	5585997	6203243	5958622	5634070	5358761	6563397	6490128	3573970	3746262	4123114	3661290	5398379	6357181	6183191	6558974	5613557	4847750	4872855	4764430	4502673	4681110	4560544	4502627	4652332	4298330	5147554	4594891	5257716	6020813	6077228	5903393	4431565	4922637	5593206
PP_11898	NA	NA	NA	NA	NA	266.123	NA	NA	NA	NA	2418962	1767942	2920493	2497128	2350948	2423583	2428577	2315781	4060435	2620022	3393126	2706323	3050551	2909680	2963567	3324871	3516297	2448045	3166396	2566657	2908764	2877731	3047398	3375325	3036444	2534711	2690560	2343887	2957758	2277126	3193540	2617327	2782513	2753087	3046709	3028925	3135100	2765884	2856804
PP_11905	NA	NA	NA	NA	NA	266.159	NA	NA	NA	NA	3203385	4079936	10932756	5567704	1555656	1703555	4258379	1240809	6655733	5496568	9350650	7868395	2515315	3390756	3877685	4503612	8386211	8377820	15380541	8585777	8361344	7401226	7149386	15314684	7372899	6305686	7477404	7976442	7647824	6335973	7258286	4477400	6705503	7479166	7934451	7049497	6158266	5202105	7089756
PP_12189	NA	NA	NA	NA	NA	271.084	NA	NA	NA	NA	3299242	3886984	3303659	3364199	3207481	3798795	4035152	3432591	3673942	3858453	3669201	3237595	2120489	2221379	2052390	1633829	3878856	3014552	4467681	2671857	3301375	3400411	2650494	3227232	3091574	3505895	3714687	3738167	3356864	3967536	3138480	3389689	5479230	4717306	4806481	5426626	4383975	5201429	4028889
PP_12294	NA	NA	NA	NA	NA	272.075	NA	NA	NA	NA	NA	223079	380163	209928	NA	NA	129275	NA	NA	NA	11651306	NA	122047	173725	332646	165006	NA	NA	NA	381204	1736916	NA	NA	519237	384555	NA	NA	NA	NA	NA	NA	NA	NA	NA	NA	NA	NA	9752471	16130963
PP_12302	NA	NA	NA	NA	NA	272.087	NA	NA	NA	NA	25018914	23958487	27226820	22731486	13491165	14854770	19265301	16528339	25432172	23464786	22742101	30117117	18605107	21125197	22555569	24549263	32376989	31031607	25324605	41513859	31260418	30791858	36947902	45951088	28578985	29861635	30596333	30249043	33211613	28391285	26692353	24889167	31153071	33988831	31913221	30936265	25009611	29982553	33667513
PP_12303	NA	NA	NA	NA	NA	272.087	NA	NA	NA	NA	8311952	8494059	9896773	7033566	NA	NA	NA	6005090	8340992	8675651	9389135	8969109	NA	4693874	5232720	5776637	11222795	10114666	10319285	12023016	9264290	8461629	10347243	15537169	7372432	7643340	8261158	8055321	8676904	9308274	8037973	7099215	9001176	9132691	11063240	9278961	7612945	9020072	10811485
PP_12366	NA	NA	NA	NA	NA	273.075	NA	NA	NA	NA	3363747	4363933	4722398	3853941	3567501	2983085	5759742	2844796	3724033	4171737	5799025	3779346	2318354	1832773	2014920	1795116	3108148	4153994	4401699	5661110	4847073	2908416	3382203	4745636	3414807	5627268	2790839	2584062	2675337	3861638	3108362	3077779	4030119	3603139	3782573	3479109	3504796	3990173	4401024
PP_12380	NA	NA	NA	NA	NA	273.094	NA	NA	NA	NA	2336140	3226575	3138838	2329011	3817120	4279578	3577578	3853692	3098717	4936186	3435663	3553546	1674188	1430372	1315040	1473761	3199711	2722874	7650603	3534795	6602287	4465874	6466149	4266088	5937038	6762798	5950925	6976229	10341307	9602537	8711880	9150735	4646610	6571232	3635034	6317791	15706714	14901432	7573433
PP_12382	NA	NA	NA	NA	NA	273.094	NA	NA	NA	NA	19238046	28040158	31864976	29202577	23027462	17557984	36961773	20405392	22361994	27060992	39448304	28524534	40461184	36028496	44792274	37201777	20647904	31917107	30983476	35967322	32261467	27771920	28574197	34218764	33638277	42455651	22281426	26551564	19918797	24658591	21933209	21093503	24170815	24009463	24240558	26068302	23834136	27284714	33036325
PP_12383	NA	NA	NA	NA	NA	273.094	NA	NA	NA	NA	11093548	13283765	11340752	11932506	13382672	11537520	13768926	12652339	10943987	12610411	12184977	12809251	10280083	11120988	10111123	9407853	10469271	13436095	12642423	12019891	12005697	12130825	12359659	11535839	12333926	12834038	11507780	12146047	11026251	11582851	11844794	10987772	14106666	12293717	14343674	13818801	13193761	12930027	12975288
PP_12483	NA	NA	NA	NA	NA	274.092	NA	NA	NA	NA	6608031	5492929	5068329	4881620	4945409	6481844	5564927	5969229	6463806	5285230	5257544	5125198	3216129	3506409	2969615	3755770	6477287	5037370	5617139	4978011	5570218	5952225	5670316	5503087	4658780	4938173	5829476	5747395	6521586	6785607	5875401	5944885	7148518	6875099	7364473	7469658	7124179	7061149	5910019
PP_12503	NA	NA	NA	NA	NA	274.873	NA	NA	NA	NA	4979873	6530976	4497703	4482356	8101675	9413562	8054397	9348326	7980605	8519393	9527016	9872865	3795422	6416193	7722419	3879714	6534827	8502296	8177220	10497158	8721764	8697399	8309172	6517041	9114990	9215704	7874984	7279005	9000233	9272314	8745972	8220402	6665567	9684884	8534727	9518828	9245953	8807774	10155566
PP_12519	NA	NA	NA	NA	NA	275.052	NA	NA	NA	NA	2060042	1935420	1962543	1812892	1923085	1970197	2071373	1777013	2280792	2372320	2031483	2013585	4328204	3199345	3670545	4088689	2530700	1817880	1951100	3298187	3232436	3451600	2839662	1807448	3045450	2768168	2901931	2901954	2360037	2029827	2226797	2550381	3489075	3235166	3608037	3911358	2631712	2991316	2780847
PP_12542	NA	NA	NA	NA	NA	275.091	NA	NA	NA	NA	4427581	4302133	3817895	3160315	3572145	4801006	6113585	4907925	3255482	3170381	3434512	3407687	1338815	1583541	1096490	1377696	3247108	3056952	3262409	2636890	2689349	3404456	2616805	3389322	2390358	2459611	3639221	3622331	3128542	3399762	3260348	3423347	3793772	4330134	3865559	3888999	3223980	3991166	3406199
PP_12548	NA	NA	NA	NA	NA	275.109	NA	NA	NA	NA	276310	249283	108539	130737	NA	NA	NA	NA	1832948	2724648	3418345	2476102	873484	352909	1019493	417623	1096846	897684	1439498	1126115	2421025	4039007	4560213	3075523	5042197	4067980	6225188	6004259	4063726	4216102	2735744	3635034	1094083	1253437	1139775	1410326	4501481	4213256	2503846
PP_12552	NA	NA	NA	NA	NA	275.11	NA	NA	NA	NA	4516031	5125816	4577576	4676222	5522265	4529940	5225511	5214572	3854088	4591164	4435189	4610280	3301182	3414579	3147789	3509882	3659419	4802400	4303586	4395551	4090875	4264362	4781854	4484423	4556934	4250604	4179267	4285187	4340108	4616318	4142963	4188741	5484866	4497528	5209377	4885671	5170616	4788056	4515931
PP_12566	NA	NA	NA	NA	NA	275.134	NA	NA	NA	NA	1823570	1541077	2890602	2573907	1319640	1102841	2580135	1444742	3372878	1787348	2513164	2243106	1362822	2086519	1872654	1688087	3635681	2710678	2807500	4343043	5200461	6286121	7355840	8288091	9761203	5946801	6893654	7073151	3469118	2532608	2794334	2317087	1461710	2034137	1961640	1882719	3299999	3300059	3787968
PP_12569	NA	NA	NA	NA	NA	275.146	NA	NA	NA	NA	NA	NA	NA	NA	NA	NA	NA	NA	224912	284008	370613	278004	98241	NA	261279	NA	173888	154848	272132	216671	928783	1723662	2031413	1213354	2870177	2491609	3609813	3389675	1141886	1116006	887145	1072355	243551	177944	242451	334727	1625142	1456723	940919
PP_12666	NA	NA	NA	NA	NA	276.086	NA	NA	NA	NA	98419273	105702237	116609168	129485259	106148851	106800792	115432233	111461718	107614773	131045443	123478542	126791171	99018781	107513182	117598151	97639387	134038364	132336453	130385803	122496526	139837323	163056167	150225249	127988187	141656357	148819902	140189499	147869078	129614991	115046515	126018336	123531462	141115789	143820590	141881181	143161232	132168856	140984529	141149596
PP_12675	NA	NA	NA	NA	NA	276.107	NA	NA	NA	NA	1824958	2739132	3343530	2835311	3419932	1417697	2806704	3037546	2262351	1936961	1738458	862892	20156269	17973659	6509334	8199482	714068	1752716	2205986	2228894	1784366	1914626	1877940	2261018	6241466	4180269	2704101	5496972	2089866	597288	1852885	1781376	157122	112500	119956	165520	247271	662717	375181
PP_12681	NA	NA	NA	NA	NA	276.107	NA	NA	NA	NA	6954679	5921819	7118918	6135792	5745233	6155569	6651949	5733841	7521958	6251813	7535441	5989772	9273794	7935353	8334907	9366464	7506078	6482073	7378901	6901117	7572578	6550351	6964842	8376486	6578715	7240591	7147012	6884014	7210599	6555765	7352148	6724304	6703549	7175138	7421614	7483576	7385835	7240931	7012847
PP_12682	L-Glutamyl-L-glutamine	NA	[M+H]+	-0.2705	0.0236	276.118	Dipeptide	C10H17N3O6	275.112	Glu-Gln|alpha-Glutamyl-L-glutamine	1385284	1713665	894294	1998517	1179807	783840	1033338	1012931	1245700	960641	768041	1160246	13776381	15444922	12951485	16637719	1379801	948644	1591325	1604509	5560269	10804645	11342383	11343013	16468416	12179125	8795094	17615142	2021888	1685000	1842170	2084278	1260868	1153728	952833	1168243	3508057	3272321	2124041
PP_12683	NA	NA	NA	NA	NA	276.119	NA	NA	NA	NA	7996884	6893614	9487480	6950736	5424802	4760661	4378113	6383047	9237631	8433991	11510602	10048754	10773816	8574542	7921551	7603346	5611844	5304906	5827772	6680485	6869226	7590367	8100355	8057613	6617226	8074687	7301143	6194711	4386306	4641007	5387628	5710989	7754610	8152958	9471725	10771805	11425636	11275463	11406951
PP_12769	NA	NA	NA	NA	NA	277.139	NA	NA	NA	NA	1816226	4031764	6450056	4836721	3003977	1738865	6858506	1888062	3195289	4144491	9457891	4078282	8247557	7595304	7840947	7320898	2235096	5185546	5100532	7208053	4919100	3339541	4131962	7868162	5337515	8476925	2372800	3340706	2333382	2604598	2317462	2019034	2757687	2720288	2594026	2500534	2972554	3938405	5682234
PP_12783	NA	NA	NA	NA	NA	277.15	NA	NA	NA	NA	2732300	2553311	4355319	3532985	1188170	979033	2514616	1255598	2589651	1152246	1924075	1922506	490284	645605	669809	642827	3565127	3552947	4347382	3897567	2110226	1067488	1939509	2922485	1069563	1883714	1316124	804420	2575139	1387004	2054895	1255248	574314	1059169	1048179	817916	371980	401786	909470
PP_12822	NA	NA	NA	NA	NA	278.134	NA	NA	NA	NA	2620877	2201620	3275748	2885135	2330969	2457485	2517675	2245798	2925459	2852017	2796854	2748724	3033512	2899359	2965430	2782387	3188323	2927531	3111000	3043138	3184266	2973557	2860313	3483567	2017537	2185915	2246408	2100572	1596730	1278533	1847638	1457605	2706775	3184435	3564928	2957379	1635740	1725095	2032938
PP_12830	NA	NA	NA	NA	NA	278.572	NA	NA	NA	NA	1819674	976993	1998467	2864784	1100683	1626979	1876426	1033307	1071110	615038	644019	598918	2898483	2928010	3893678	4128253	2095103	1196735	1590604	1333007	1351857	1357207	1093102	1652645	1204490	873407	1020496	1084597	1387903	714106	1259114	946813	288064	332727	358911	367815	319434	291441	363461
PP_13081	NA	NA	NA	NA	NA	282.154	NA	NA	NA	NA	9617376	8415258	10194558	9692238	7735556	9420458	10189275	8923150	8075137	8690488	11603889	9746299	8950186	8130292	10837741	14704444	11390537	10004850	10941411	9503974	8669848	11947854	10506567	10041033	8787764	8966724	9039355	7271386	8364106	11396301	8785173	7607142	10461149	10018738	8159228	7511406	9580141	9696383	8516398
PP_13165	NA	NA	NA	NA	NA	283.175	NA	NA	NA	NA	742800	683743	288556	300958	214930	168691	217788	147161	2684545	3309325	4047430	3495757	1443970	421996	3396586	548323	2697591	1962280	3715050	2922083	10099228	18228802	23474160	13936485	36102528	28940718	40899962	38739672	13572995	11607138	10192962	12326146	3122545	3187157	3243302	4742578	19850871	17162170	11450868
PP_13204	Guanosine	NA	[M+H]+	-1.3473	0.0032	284.098	Nucleic acids	C10H13N5O5	283.092	NA	12774495	9450416	12714946	11915058	9773674	11575577	13292718	11791194	11641330	10357325	13353426	10028111	29985442	23057196	34694608	32529198	11799859	10667772	10922039	13377194	13104044	15489180	16989485	19993339	18252142	14451382	15871682	14941540	14454991	13543500	13529005	11948121	9278578	9805870	11028445	10501335	14231012	15712075	16308538
PP_13206	NA	NA	NA	NA	NA	284.11	NA	NA	NA	NA	5573091	17414755	20280588	14647466	9801815	5770843	27525915	4951403	7861492	9517874	19949216	10247904	10870148	9013120	13066064	9097246	7186873	13947889	15803345	25863617	15205848	8168564	11831154	28193162	14849388	23947436	8491870	9197132	5442716	10419815	5653727	5436936	6686305	4625052	6023302	5125799	7487072	10025248	14588264
PP_13216	NA	NA	NA	NA	NA	284.17	NA	NA	NA	NA	1949230	1631775	2008166	1752100	1945909	2040583	1961761	2075486	1251920	1581892	2206246	1634644	1466901	1299707	1399740	1400809	1459888	1847120	1967333	1222322	3246445	4384092	4810971	3765805	4225023	4539875	5233301	4101019	3184868	4169758	3082560	3688569	1704429	1947398	1286058	1386457	4214266	4067237	3057332
PP_13225	NA	NA	NA	NA	NA	284.206	NA	NA	NA	NA	94176	111981	NA	NA	NA	NA	NA	NA	381998	572467	447278	361565	189695	NA	471734	NA	272214	214332	414240	388588	1027292	1861183	2443451	1317106	5095371	4091740	6378937	6833393	1813107	1099405	1393122	2062923	355204	376060	337848	527687	2505225	2646642	1633678
PP_13232	NA	NA	NA	NA	NA	284.331	NA	NA	NA	NA	6250675	7720399	5948371	6483560	6320703	6210761	7213599	5864061	6531698	6142690	6600261	6963801	6707097	6117264	7224058	6892889	6004125	6761492	6955204	7092871	6976032	6224187	6645803	6998483	6576069	6609141	6197190	6149067	6634254	6973190	6529387	6541820	6813637	6485355	6822210	7055067	6453459	6601117	6832230
PP_13263	Acacetin	NA	[M+H]+	-1.5302	-0.0091	285.075	Flavonoids	C16H12O5	284.068	4prime-Methoxy-5,7-dihydroxyflavone|5,7-Dihydroxy-4prime-methoxyflavone	9487879	5337235	5551624	6953875	7649985	10583070	4582380	14930056	7057954	8512803	4961448	6008373	3923608	3802006	2149838	2715719	8965423	5428868	4943353	4218852	5608412	8933068	6820808	3590168	6634541	5813712	9893774	9380309	10039763	5655054	8651250	11107831	11997048	11443100	12337899	12280241	10405981	7577573	9140255
PP_13265	NA	NA	NA	NA	NA	285.075	NA	NA	NA	NA	74659517	38016701	39194141	50461915	61171724	81045964	34573555	99328961	51732901	61039663	38840148	43606347	22982866	24746765	12608892	13737577	70113410	44054381	39550893	33721013	47933414	62494596	50469649	29189589	50474671	42529226	73908456	72002508	70944899	44911183	62675791	87118223	88501464	95552285	94771397	95396696	76535786	64053799	66743917
PP_13278	L-Histidyl-L-glutamic acid	NA	[M+H]+	-0.8484	0.0266	285.118	Dipeptide	C11H16N4O5	284.112	His-Glu	833737	841036	745356	734498	550017	543180	635781	571580	625362	697118	808606	796215	1392621	1438113	1371787	1668658	814808	739135	862679	1040294	914535	1015103	1200106	1276689	1094091	1043426	1136580	1172322	880428	625454	713920	621378	757665	991203	930555	933417	902782	772665	1035417
PP_13321	NA	NA	NA	NA	NA	285.184	NA	NA	NA	NA	2264041	4660449	3815488	1093597	1068103	2250239	1130054	1660020	1580947	1719968	1963654	1190453	1661415	582270	1151778	742959	2421484	2086673	2643727	646534	1644910	2726883	2296806	2886869	2109904	1342984	3774507	2922408	2073428	2641639	2029313	822569	2331800	1574562	1925718	1418418	1674413	2599849	1760816
PP_13392	NA	NA	NA	NA	NA	286.216	NA	NA	NA	NA	1046735	541997	519754	2835850	408047	762258	658556	507448	1854100	2156787	1615414	1403201	6632161	2957987	5455882	2449762	1681807	891838	938516	1836867	3124758	6387713	7074489	4154103	9120096	8660830	7371348	11380634	8128270	9366910	6388854	6637118	2368828	1312321	1795917	1340994	7684613	5606897	5341344
PP_13403	NA	NA	NA	NA	NA	286.958	NA	NA	NA	NA	2062297	2472488	2875574	2665553	2574403	2317406	2701228	2189943	2507263	2655939	2769234	2645052	3028564	2642322	2531525	2315021	2676304	3079350	3231461	2793462	2871874	2440831	2675431	2765284	2512557	2375646	2018502	1964868	2799236	2396315	2585947	1867520	2892678	2936990	2792704	2382813	2655595	2671097	2864965
PP_13428	NA	NA	NA	NA	NA	287.054	NA	NA	NA	NA	4560489	4914660	3933327	4173751	4437171	4154434	4652982	4161239	4282313	3942641	3928301	4319875	3430304	3126272	3209997	3058888	4118111	3945954	4173799	4613832	4695110	4254952	4770192	3996840	3944927	4586955	3795898	3997525	4041268	4450056	4092195	4145511	4995389	4276846	4507778	4727599	4487734	4290584	4354596
PP_13439	NA	NA	NA	NA	NA	287.054	Flavonoids	C15H10O6	286.048	3,4prime,5,7-Tetrahydroxyflavone|3,5,7-Trihydroxy-2-(4-hydroxyphenyl)-4H-1-benzopyran-4-one|5,7,4prime-Trihydroxyflavonol|C.I. 75640|Indigo yellowKaempherol|Kempferol|Nimbecetin|Pelargidenolon|Populnetin|Rhamnolutein #	1715988	1170564	1186918	1485837	1646537	1579931	1177354	1749926	1466466	1539474	1449420	1636551	2496085	2157168	2209225	2280748	1531166	1575743	1493784	1177040	1607744	2000581	1510137	997684	1560778	1444183	1524253	1803725	1566462	1501615	1698267	1713742	1552624	1726507	1703545	1797200	1683618	1518767	1476218
PP_13462	NA	NA	NA	NA	NA	287.079	NA	NA	NA	NA	6069455	5779141	5498337	4843658	5281792	5463786	5791321	6096975	6162756	5064467	5876815	5144979	2827753	2632870	2561077	2828322	5366210	5230965	5610194	5114721	5791400	4995317	4481069	5408117	4622592	5886231	5368807	4653084	4771841	6241780	5261030	4960162	6790832	6200272	6380787	5919176	6339258	6261502	5306684
PP_13469	NA	NA	NA	NA	NA	287.091	NA	NA	NA	NA	11168480	8216618	8849312	8888243	8449222	10661828	7839070	8999363	8439148	9172848	7959194	8408937	4461919	5349709	3910372	3458933	9987251	8880638	8650784	7123351	8412665	9608014	9068167	7130627	8966182	7649996	10721320	8746400	9925866	7569735	10049928	11394685	12026806	11090958	11425244	11893413	10097050	9767900	9790936
PP_13470	NA	NA	NA	NA	NA	287.091	NA	NA	NA	NA	2573629	2158507	1824008	4631272	7675731	7363945	1792417	21809996	2505449	7184202	2710834	4821392	1132313	2355884	291094	285149	2259010	4100657	2693358	2276824	2092979	3138495	2087166	484049	4231931	3764058	5725583	7198558	7789964	1081166	5453267	9596838	8028075	11441204	8425275	10784682	9860393	6381276	6711078
PP_13471	NA	NA	NA	NA	NA	287.091	NA	NA	NA	NA	23596147	12324414	10476959	16728878	17969419	28982962	15023983	22947072	13173983	16299948	8994085	10917337	7090461	6283639	6296244	5254709	22387820	11160168	9636299	11835940	14330782	20686605	17879386	10134272	13963717	12574460	19032306	15367975	15308834	14642223	14872307	23005400	21261307	23131996	24553186	26546432	15849174	13131085	16766656
PP_13474	NA	NA	NA	NA	NA	287.091	NA	NA	NA	NA	5611952	4392733	4560495	4768082	4375902	5917532	4238970	4810023	4460260	4966702	4011687	4051233	2223054	2603027	1937428	1705318	5293824	4533555	4364534	3587854	4544870	5126524	4533996	3702302	4492273	4228496	5504182	4525005	4917265	3928608	5092344	6075861	6469579	6162195	6037856	6199436	5041367	5333776	5153305
PP_13485	NA	NA	NA	NA	NA	287.11	NA	NA	NA	NA	10764239	10410364	9097037	11855813	11078772	11330762	8428656	12066076	9638062	9754747	9170814	12911063	4960312	6831782	5675927	5661299	8960931	10271805	8936109	7219911	8428798	9054051	7169247	6901571	8810997	9576477	9015145	11473684	9392133	8920654	9635652	10916678	12602538	12683992	12199614	13284705	10165152	12792921	11927577
PP_13487	NA	NA	NA	NA	NA	287.11	NA	NA	NA	NA	20135734	19892688	18590697	24282196	21541517	22375787	20638904	20144022	18192283	21287304	20112669	26526922	10607656	12467557	12923670	11227571	17902481	22041286	18900195	16782202	18204294	17339221	14064372	17844388	16841901	21776674	18491715	24764185	16917581	19099300	18943622	21387809	25469640	24190702	22793767	24093445	19471263	27049746	23720641
PP_13488	NA	NA	NA	NA	NA	287.11	NA	NA	NA	NA	8156599	10943745	11689931	11373466	7790415	8239217	11547638	8115403	7151011	8403432	12173965	9243404	5644968	7021432	7515592	6658048	7867879	9487673	10079307	9931528	9152627	8524626	9244529	12207317	8909184	8076764	8007659	7666806	8546466	7607351	7999468	6172933	7714772	8118655	9410771	8620855	7751681	7990705	9588275
PP_13550	NA	NA	NA	NA	NA	287.236	NA	NA	NA	NA	27514792	19292024	22535218	25387110	21966286	30135545	18041165	28977581	20953259	24632420	19007910	21743458	14308707	10599792	13837153	7075714	31099462	22440096	23256976	18568662	23410683	27255214	23345893	15833866	23382177	20725058	26373524	23776807	30154825	18913620	27542523	26755343	29713008	32347456	32568312	32950772	25828205	28059298	25325218
PP_13553	NA	NA	NA	NA	NA	287.236	NA	NA	NA	NA	13375837	7777962	8960410	14130766	10199453	11769189	7370480	16684056	8741775	11448763	8210304	10064511	7912128	5013347	7681797	5796251	14487478	10529785	8983667	8659336	11753009	15867412	12930415	7836511	10515166	10197953	13386303	12217586	12549093	8730270	10847873	14417953	15352647	17238344	16937602	16759909	13608001	11803189	12605317
PP_13589	NA	NA	NA	NA	NA	287.979	NA	NA	NA	NA	1917609	4871862	2915269	3556802	3799163	2420832	2720708	3278104	2747387	2941271	3732934	4006133	3990634	2199517	4032652	2947738	3115507	2495725	3664297	4138672	2333591	1975420	2551090	3154199	3817548	2615960	2109713	2481449	2521690	3961208	3373671	2487562	4122588	2684790	4329383	3029735	3062716	3902676	3477080
PP_13679	NA	NA	NA	NA	NA	289.068	NA	NA	NA	NA	1068301	1561700	2003867	1651698	1173741	936222	2275876	1098383	1200585	1523682	2246041	1624644	3155196	2552201	3258202	2975044	1214822	1667497	1714606	2548329	2020062	1808011	1898767	2254754	2171445	3025014	1552580	1621872	1111821	1352298	1236735	1257464	1464239	1421509	1373360	1723932	1397358	1659418	2196856
PP_13685	NA	NA	NA	NA	NA	289.07	NA	NA	NA	NA	16258119	16409760	12733594	13794642	14560675	14696711	14344670	14372309	15242091	14903583	13895452	16501307	11272700	11763863	11623895	11755280	15471532	14112171	14572652	15163256	16151205	17275138	16626622	14193002	15247303	16294166	16130676	16547840	13970894	17520211	15659731	15514266	19538044	18435608	18136639	19486974	17153233	18284802	17271011
PP_13688	NA	NA	NA	NA	NA	289.07	NA	NA	NA	NA	2687278	2769714	2593709	2887911	3241236	2550387	3570284	2222304	2758619	2857667	2946860	2987272	5218872	3894217	4879234	4826695	2839141	3064613	2671465	3851688	3608819	3277992	3321538	3368799	3457666	4003715	2813828	2609350	2625242	3317074	2870230	3123803	3215462	3147074	2820729	3357237	3452907	2992780	3111631
PP_13693	NA	NA	NA	NA	NA	289.07	NA	NA	NA	NA	3121474	1514604	1022825	1195373	1511431	1596064	1020601	1900790	3684660	2358270	1439620	1947438	595773	1147605	410671	863058	3936432	3047280	2058329	1757218	2168621	2616751	1719203	755581	1682859	1744305	1819611	1255487	3253594	5089071	3204012	2390588	4414853	4097229	3391400	3221673	3189256	3875495	2203633
PP_13694	NA	NA	NA	NA	NA	289.07	NA	NA	NA	NA	6524965	8520301	7375431	8356295	11220230	12102554	12379393	14552290	7177666	8560440	8202976	8994641	26872725	25562481	36597621	29133809	6246519	7550643	6669226	9136991	9235686	9950188	10953564	11351879	14536113	13923548	11272381	14815672	7266860	8935226	8059073	9216452	8940219	8455566	7764112	9395345	10147866	10451440	9583001
PP_13748	NA	NA	NA	NA	NA	289.125	NA	NA	NA	NA	8311956	7470986	6472539	6639601	7397149	7713943	6340754	7181194	5907736	6716029	5387387	7505668	3487936	4113269	4060853	4266602	7541296	6587141	6361173	5423434	6465883	8229282	7771261	7090287	6297263	5787781	8289937	8400390	8028684	7177470	7341932	7406045	9698188	8122918	10057524	9031606	7878073	8193253	6786736
PP_13749	NA	NA	NA	NA	NA	289.125	NA	NA	NA	NA	NA	NA	NA	NA	NA	NA	NA	NA	NA	338497	438931	321065	268203	NA	341548	NA	NA	NA	NA	NA	565883	1357995	1572840	976748	2759310	2214930	4050762	3529749	1804421	2580717	1380621	1394647	NA	NA	NA	NA	2195469	1668869	1189271
PP_13750	NA	NA	NA	NA	NA	289.125	NA	NA	NA	NA	14549133	15387301	14476957	16357133	15657305	17052839	13312425	17405738	11301496	14857983	15652522	19985347	10258345	12896279	10478805	11170252	10531127	14844484	14416453	12349398	12158744	12867227	11459933	11227766	11918767	14272488	13009548	16608579	13483604	12074108	13433366	14875862	15164988	15524027	14666702	15922698	12699268	15682918	14522615
PP_13761	NA	NA	NA	NA	NA	289.164	NA	NA	NA	NA	2540463	2203192	2452928	2177632	2001359	1937299	2515544	1820902	2840574	2662270	3066052	2637984	2051421	1897623	1267697	1691100	3113560	2719542	2863518	2649786	3160811	2927459	2711525	3558692	2655108	2782461	2711884	2693397	3105229	3118367	2924778	2718208	3296978	3239156	3254340	3172604	2627447	3088958	2999809
PP_13851	NA	NA	NA	NA	NA	290.134	NA	NA	NA	NA	3793637	2256841	4604646	3132188	2254183	2460042	2516543	3242328	4764104	3723343	6283163	4181440	6895147	6370107	7023474	7468949	4100287	3611672	4212462	4694981	3155464	2613976	3308596	4234734	3050557	3793273	3296453	2597028	3102156	2299763	3683519	2893821	3773569	3647535	4578251	4055531	4427489	3827088	5018431
PP_13857	NA	NA	NA	NA	NA	290.141	NA	NA	NA	NA	6188300	3461847	4432131	3722044	2508215	2794786	1825951	2485080	5378786	4291250	3828551	3390350	1023453	1120949	1246443	1105968	6093507	5100439	4080644	3303835	4534740	5310475	3736574	3077155	4413364	3265820	5043023	5023534	6322129	4098904	5963692	5280524	6664310	6169341	6584295	4695406	5579042	5302783	4508127
PP_13886	NA	NA	NA	NA	NA	290.847	NA	NA	NA	NA	36170773	39434525	43479648	40463349	42325606	34103514	40927276	38783552	36431308	35206840	40021568	40695192	41818085	38920985	41381911	40079592	30443137	36871071	43067139	35237801	37890457	39562726	39391048	33053938	37878439	39840789	36370485	36356364	30130954	36959779	33369098	29649993	39729010	36585462	37357203	38984000	32885658	34993700	33100884
PP_13948	NA	NA	NA	NA	NA	291.105	NA	NA	NA	NA	231987	184520	155450	234047	299369	290687	369656	350111	1620999	1612512	848195	1580773	465945	346958	888340	207402	1325728	1320788	1864959	1409752	6376334	7961019	10334135	4397286	14052503	10257778	12042129	13108210	4594382	3654704	4609469	4905140	2111270	3539758	2198051	4332629	9958297	8161391	5673906
PP_13951	NA	NA	NA	NA	NA	291.105	NA	NA	NA	NA	6003297	9106962	6370775	6028426	8552613	6400676	6179211	7906292	6177819	7030011	6413410	7688892	3179640	3109318	3371690	2423590	4834224	6497479	6294719	6096785	5915450	4551525	4171628	3592629	5378612	5886586	5345707	5501243	5155334	7071258	5994628	5750997	7781958	7336989	8466532	8865127	6377993	7298322	6951506
PP_13964	L-Argininosuccinic acid	NA	[M+H]+	-2.7084	-0.0139	291.129	NA	C10H18N4O6	290.123	NA	3071578	2686138	3881439	4404926	2272674	2598674	2449321	2414031	1711323	1203854	942121	961891	1939914	2348459	2367649	2374477	2485089	2010699	1885132	2539461	1097616	994699	943866	1216927	1288006	915923	967341	1044276	1434044	639201	1154642	768650	311140	262978	379631	424648	335494	362361	342227
PP_13965	NA	NA	NA	NA	NA	291.129	NA	NA	NA	NA	34286835	38549065	60488885	49186792	23040148	19737359	45463243	25651835	60842761	35299946	57104325	40793274	18037685	28955343	30921938	32891412	66055745	60513248	64897026	83386762	56580885	45607790	63761943	111992960	51104563	45959591	41044992	40655392	52507962	47101949	47250856	32329880	38108665	44140881	45728432	36669024	40175889	38217266	56744522
PP_13966	NA	NA	NA	NA	NA	291.129	NA	NA	NA	NA	50297646	58995792	84694074	68879325	27305296	23625108	62552775	28034806	87935930	42111866	73857447	57733513	17421351	30579933	37947221	32124317	112727809	80916458	87367712	144158160	95844543	89636373	126800324	180747068	94945541	85395696	72596704	70886512	78405848	71868519	71929439	46952448	58129975	67672058	60925451	52278693	58505694	59760518	95210616
PP_14084	NA	NA	NA	NA	NA	293.031	NA	NA	NA	NA	1235981	1619269	1625101	1223966	1340397	1213713	1250044	1368112	1637501	1795797	2130567	1577489	930618	798019	902350	717930	1829709	1818955	1697583	1372240	4201533	5565640	6507810	4276287	7508587	7116965	6937549	7636913	3833945	4713329	4006198	5815338	2213918	2298873	2482107	2565116	5611092	5795182	4037571
PP_14094	NA	NA	NA	NA	NA	293.063	NA	NA	NA	NA	4022402	2882065	3480894	2839076	2779321	2818238	2711337	2599786	3411637	3777106	2916486	3001566	17986731	8112951	14785678	12605850	3267935	3219668	3055511	3030540	3410610	4022207	4241270	2520957	3354713	3433498	3538619	3747485	3447136	3369501	3063617	3630777	4895702	4076342	4571380	4545679	3858292	3581668	3390936
PP_14177	N-Acetylmuramic acid	NA	[M+H]+	-0.8432	-0.0282	294.118	Carbohydrates	C11H19NO8	293.111	N-Acetyl-D-muramoate|N-Acetylmuramate	6734895	5028384	5579870	5255124	5125628	5716377	5547324	5523092	6606352	5539690	6926936	5633263	3483486	3461737	3299143	3363300	7086432	5419408	6107341	5644045	6645605	5703558	6316775	6963447	5286001	5930987	6248076	6092402	6669080	6236086	6459769	6395919	6288311	6679658	7268903	6722650	6566384	6566598	6578687
PP_14206	NA	NA	NA	NA	NA	295.011	NA	NA	NA	NA	1611025	6508314	5310739	5362157	4139170	1707329	6355581	1989684	2747278	3145484	5956326	5036716	2195690	2395825	5272668	3351772	1896596	5360686	5965516	6520759	4950855	1727396	3882539	5102964	4485681	5609529	2031034	1664021	1858192	3871035	1972637	1770909	1279311	1179166	1444812	1471602	1425066	2153104	4930930
PP_14244	NA	NA	NA	NA	NA	295.102	NA	NA	NA	NA	3775102	2371137	4074754	3926090	2208816	3384911	2703726	2351760	4337855	5038530	4453379	4011569	1239167	1462168	1567603	1120563	5418874	3635285	4530304	3073270	4823069	4909886	4392023	3945475	3844359	3554915	4728717	4274473	4955761	3241000	4762220	4854487	5963730	5781623	6101016	5570937	4959382	5385556	4712520
PP_14332	NA	NA	NA	NA	NA	296.065	NA	NA	NA	NA	48127705	45555800	57591857	62992685	46956562	52278237	55974732	50821522	61152466	63100219	54140713	57050951	80254706	74158700	77291613	78897673	68980455	66792677	57877305	70275621	73759920	95203942	88479551	84815012	77931204	75608490	79040129	82929504	68141119	55702227	62628461	62100313	62784658	71839483	64551630	70745408	68942929	68449317	67068336
PP_14356	NA	NA	NA	NA	NA	296.17	NA	NA	NA	NA	4006760	4666832	5726987	4963336	4145976	3896212	7093937	3453965	4568677	5875153	6439730	4980173	7165018	5282033	8023990	6880652	4553241	5557674	5219231	5913171	5778042	6005803	5490646	6428903	6185726	7794314	5221316	5228389	4175895	4537893	4021875	4412573	5454137	5244356	4302366	4799988	4842156	5475697	5937646
PP_14473	NA	NA	NA	NA	NA	298.062	NA	NA	NA	NA	4876582	9602477	4114072	5826046	8698426	6335690	7674885	9523333	3454421	4146045	3105180	5174225	4966094	4355641	4524399	4793497	3686596	4172292	3634881	3909637	3983790	4825797	4738342	4383018	4160231	4374774	4033339	4298075	3739818	2929822	3800216	3342348	3612445	3891189	3376935	4027051	3600611	3719922	3499450
PP_14483	5prime-Deoxy-5prime-(methylthio)adenosine	NA	[M+H]+	-2.5406	-0.0322	298.096	NA	C11H15N5O3S	297.09	5prime-Methylthioadenosine|5-Methylthioadenosine|MTA|Methylthioadenosine|S-Methyl-5prime-thioadenosine|Thiomethyladenosine	3650907	3112778	2763737	4638566	4778937	4618564	6007230	4389214	3024238	2999562	2493694	2875594	12890479	10747239	16544487	12975378	3505053	3216152	2991932	3268979	4543425	5368507	6222316	5467036	5049541	4632750	4597300	4609331	3590972	3534182	3615625	3640206	2899363	2970397	3153053	3280613	3440212	2752650	2838963
PP_14492	NA	NA	NA	NA	NA	298.114	NA	NA	NA	NA	3944326	3334566	2904696	2336183	3034841	3744634	2660507	3343533	3428170	3115551	3329727	3127046	1504275	1417508	978606	1184371	3752532	2904607	3111717	2495439	3211357	3544179	3535176	3137822	2980967	2996413	3660017	3485544	3489838	3823963	3204892	3507113	4662711	4197219	5093672	4275244	3905607	4278609	3207074
PP_14555	NA	NA	NA	NA	NA	299.091	NA	NA	NA	NA	4123756	1891852	2242980	3059387	3292778	3921379	2094811	4756546	2771719	2772085	1930378	2075339	1215832	1091169	756224	625133	3428736	2421616	2172535	2036883	2742409	2844230	2629707	1342058	2114737	1666581	3470718	2831196	3797053	1515838	3313700	4121142	4185346	4997210	5102342	5067092	3654248	2612484	3202541
PP_14556	NA	NA	NA	NA	NA	299.091	NA	NA	NA	NA	34016199	20735964	16178139	18173710	26089109	39320374	17686171	43869379	27346061	28810403	17438969	20583321	12970497	16443442	8016945	10192689	30791335	20624190	17219502	17883140	22749914	32095623	25931011	14215487	24753082	20526701	28237753	33481051	29056418	24103382	27131747	36596357	41534376	43609055	42704201	40741836	34771634	26954828	25523258
PP_14715	NA	NA	NA	NA	NA	301.07	NA	NA	NA	NA	16150277	9980670	10271491	12107955	12032684	17335354	8751445	20985846	10478801	12990279	8706691	9431087	5417543	5587725	3241617	3375101	13854017	10102648	9360172	7236474	10249020	12876096	10921747	7156418	11054320	9038384	16122615	14857236	15158168	9846960	12864604	16884416	17625036	17823009	19177437	20167800	16160187	12107321	14282536
PP_14745	NA	NA	NA	NA	NA	301.125	NA	NA	NA	NA	5307447	4148933	3829668	4042940	4436694	5734440	4570507	4936079	3983466	4106866	4012152	4464686	2730959	2743690	2217513	2922420	4551301	4388897	3836143	3754470	4354137	5070976	4699105	3975290	3673174	3605021	4225010	4244764	4373088	4946551	4081603	4535575	4917494	5172645	5471741	5324868	4840078	4546188	4137140
PP_14746	NA	NA	NA	NA	NA	301.125	NA	NA	NA	NA	2979627	3759172	3480990	2782200	2915960	2840532	4067303	2620793	2500232	2757938	3364773	2995321	3221719	2042953	2561388	2899714	2669521	2844034	3110251	2910412	3622847	3120957	3921097	3423844	2981154	3146367	2528533	2118662	2292958	3309261	2422467	2158926	2699996	2999145	3442424	2613698	2463246	2966628	3184920
PP_14747	NA	NA	NA	NA	NA	301.125	NA	NA	NA	NA	4101054	4738168	4550907	4090692	4532109	4316944	5777428	3695909	3607874	4830898	4870484	4530328	3865268	3053602	3560681	3628537	3951455	4542925	4456793	4566820	4908303	4612180	5407141	5739967	4069512	4367778	3947218	3652385	3623282	3761917	3744115	3678877	5873555	4394981	5385733	4406075	4651162	4392327	4411627
PP_14764	NA	NA	NA	NA	NA	301.179	NA	NA	NA	NA	3181692	2576530	4317948	2845580	2368508	2601486	2087985	2486346	2958702	3138698	2738945	2610907	1644808	1705558	1188966	1245249	3085222	2665792	3314950	1915891	2716002	3016650	2836990	3619633	2287107	2506012	3678237	3373628	2863372	3338228	2893025	2937286	3428808	2701051	3290472	3076414	2508389	2823859	2906717
PP_14790	NA	NA	NA	NA	NA	301.216	NA	NA	NA	NA	12989142	9917052	10595312	11332594	11729671	13471079	8958239	12469022	9612043	10125569	8439206	9929929	7224307	6077867	6059314	5485895	11849692	10140603	8667023	7970754	10126928	11647049	10042148	7462365	9598345	9128996	11546176	11016779	11065725	8666807	11311422	13132758	14059893	14512014	13224067	13596336	12070584	10767203	11034329
PP_14793	NA	NA	NA	NA	NA	301.216	NA	NA	NA	NA	18532272	10348674	11231730	14330423	14407263	17926457	10523496	20138313	11507425	14547087	10700241	11072968	7414573	7557224	6139330	4992430	16962676	11904259	10339163	10537832	12405609	15092618	13413414	8694038	13519790	11795869	14195497	15633723	15784843	10431195	12390629	17195529	18574416	20934350	20973195	18906659	15897719	13865862	15511174
PP_14824	NA	NA	NA	NA	NA	302.027	NA	NA	NA	NA	7656207	5457221	8428230	7836906	7403328	8626913	8386189	6989385	8843359	8372277	9273967	9934312	10834684	9848403	11239784	11601789	8603992	8339411	8100012	10445773	10002656	10189980	11514107	8054891	10044853	8886869	9222743	9126765	8469707	7803110	9431478	10556942	8632173	9761692	10889435	12008494	9098083	8244906	9609536
PP_14849	NA	NA	NA	NA	NA	302.144	NA	NA	NA	NA	948079	1211894	1174649	1463265	1151865	870341	941062	1512062	1615457	1764825	1364865	1852836	442050	598041	358982	311791	926296	1985751	1591716	1093963	1102854	840180	935105	691403	1359290	1552630	1173352	1686712	2778089	3743029	2120997	3469395	1419312	1442407	988911	1415193	3481799	2646307	1491072
PP_14898	NA	NA	NA	NA	NA	303.049	NA	NA	NA	NA	61271500	63468192	50976854	56964310	59448888	59202101	57305299	61260143	55212889	53577730	51891056	58714625	69962102	55946364	66110482	64397155	54632767	55993731	53000788	57400336	62205956	61779462	64569292	50250791	62145147	57704861	57102613	55918718	59822219	66609269	58292295	62446887	56802987	64683836	63518925	68801393	58526639	55321128	60070447
PP_14902	NA	NA	NA	NA	NA	303.049	NA	NA	NA	NA	75835826	62883819	NA	NA	59869507	63837439	54850044	69580951	72202408	62456682	58105813	63935168	51631956	NA	43804638	46882435	67945088	62764406	NA	60558877	68545710	74228952	65783548	46624340	62055473	59529931	64657871	60227957	NA	88494689	NA	66271442	81255707	76858358	79275633	78387464	69799055	71320647	69013696
PP_14904	NA	NA	NA	NA	NA	303.049	NA	NA	NA	NA	15370477	14042214	10811349	14515735	16555096	16823237	11410428	20774830	14326871	14609498	11738593	16593967	21489375	17224783	17229549	16445111	13615916	14744983	12081137	12396842	13818423	18532022	16487424	10246321	15746230	14346224	16255834	15330977	16553143	15799140	16783941	17227146	15571412	18638943	16007267	20629660	17369877	13707640	14540726
PP_14921	NA	NA	NA	NA	NA	303.067	NA	NA	NA	NA	5370436	9824010	8452277	8653893	8219699	4418999	7650864	6525133	6309947	7887787	9201964	9386731	5118396	7275223	5943773	7301925	4433856	8619368	9653436	8803729	7381532	7006747	6708601	6760789	9721713	7974009	6301379	7998339	6330752	8543218	6173760	6063102	8878035	7773605	8379337	7872844	9731214	9361246	8786154
PP_14964	NA	NA	NA	NA	NA	303.105	NA	NA	NA	NA	2709025	2194539	2027224	2039904	2512704	2807207	1470918	3186280	2457881	2600052	2315637	3003397	1719625	1891365	1490271	1885610	2618047	3000129	2598781	1555348	2250254	2774475	2437565	1506507	2148341	2312073	2764262	3419738	2688905	3025025	2983026	2662240	3311811	3197377	3154837	3391023	3185155	2920894	2372751
PP_14967	NA	NA	NA	NA	NA	303.105	NA	NA	NA	NA	16140538	16487188	14563068	15996432	13943691	18661414	17711039	16784773	13430561	14981499	15132488	17729850	12126593	12200099	12023483	11223861	13702427	14221667	15503328	15589881	14489985	14536257	14675224	18270534	13784299	13638185	14900053	18254143	15544797	15073618	15482650	15832885	16245644	18255019	17024351	18497882	15272515	17302445	17538565
PP_14987	NA	NA	NA	NA	NA	303.155	NA	NA	NA	NA	5395826	5349118	17245717	5774154	4969591	3027662	3707396	7273136	2507300	2852371	3030085	1389600	2283738	2395641	1023927	1378665	4708651	1544505	4356761	1725962	1265040	1165222	840920	406323	806001	567249	654771	331531	381969	678176	1595226	594140	2410184	2507696	2564493	1447459	545831	515337	504204
PP_15039	NA	NA	NA	NA	NA	303.231	NA	NA	NA	NA	6520867	3174987	3427067	6333167	5257134	5677796	3431651	6806405	3822245	5473909	3465984	4132802	2721210	2099020	2461650	1705100	6562378	4626789	3581373	3742745	4557077	6109620	4987986	2869761	5133304	4066347	5445606	5034636	5537874	3519695	4819883	6716534	7200537	7124957	8010515	7676345	6371668	4933876	5510792
PP_15083	NA	NA	NA	NA	NA	304.149	NA	NA	NA	NA	18550022	26730537	15789583	25707021	31226199	25417312	24439797	28819589	9353879	16316093	13810637	19506574	11862905	13896648	17088639	14905769	10633148	17562063	16651090	12172010	12113851	8751145	7805798	8858254	6348485	10962759	8281911	10178384	6075585	9792239	7158860	5888864	11271324	11420639	12337933	12989205	5836249	9197719	7582328
PP_15139	NA	NA	NA	NA	NA	305.064	NA	NA	NA	NA	2547556	2278279	1262655	1922652	2745744	3250774	2402081	3361402	2229962	2348411	1804334	2300365	7503283	7244817	7773323	7677811	2262445	1812947	1610809	2639866	2185699	2791489	2764646	2379472	2962231	3932094	3021264	3537822	2215967	2989056	2442075	3590115	2925907	3017736	3291483	3797387	3021530	3196308	2882981
PP_15143	NA	NA	NA	NA	NA	305.065	NA	NA	NA	NA	20529687	21175495	16842142	18825553	20167145	20452566	20214099	20041220	18390321	17022820	17775989	20493485	15433666	14514845	16912785	16247846	19251990	18972248	18646486	21810836	19879163	21250582	21343117	20516941	20116170	20723023	19782033	18007150	19194866	20788066	18737516	19393153	21093292	20836871	21554437	21770667	19521572	20630128	19635812
PP_15146	NA	NA	NA	NA	NA	305.065	NA	NA	NA	NA	1536798	3812288	3463701	3208474	3419281	1724658	4430123	1802013	3365809	3287786	4579585	3423884	2588997	2191719	2994769	3144862	1567400	4164923	3112313	5412383	4346328	1639668	3976030	4399667	3611524	5128446	1728419	1353105	1321624	2719646	1628204	1713453	2907512	2186709	2664330	2662113	2209512	3100781	4019330
PP_15150	NA	NA	NA	NA	NA	305.065	NA	NA	NA	NA	11585547	12060207	10070342	10240489	10943641	11837519	11146020	10830022	9907447	10144734	11518907	10834450	9223252	8173135	8197914	8283661	9679486	10430947	9864756	12239822	12044519	11985688	11732882	11772311	11318589	13010760	10493708	10556983	9252487	11486874	9828980	9835127	12168649	11504519	11588218	12703619	11035530	12544960	11633213
PP_15155	NA	NA	NA	NA	NA	305.065	NA	NA	NA	NA	4502638	5278973	4629818	5133129	4692656	4049513	5765557	4109419	4765581	4681309	5327917	4645673	2513609	2727555	3110997	2806292	4481831	4598458	4846484	5493879	4562513	5022984	4988474	5281138	4535777	4393924	4122926	4243949	3997188	4944702	4820285	4416699	5059005	5122659	4962822	5388446	4576126	4847129	5052733
PP_15156	NA	NA	NA	NA	NA	305.065	NA	NA	NA	NA	3046402	5205813	5007634	7152216	18577919	29752250	25555206	37742570	8750701	18539628	5706192	16840306	103835353	100026104	144353925	114922029	7264375	9719882	4257040	11581322	9186549	14978160	17145656	15812065	48890370	42916591	33122466	55479632	9801445	11051366	12444623	16953972	6225150	7640323	4974843	10059377	19936610	27811223	19400424
PP_15158	NA	NA	NA	NA	NA	305.065	NA	NA	NA	NA	3815981	5305870	5364339	8113040	10007768	13190542	11028255	13552236	5320108	8015614	2843913	7849991	58774452	42636578	65418891	46001800	5291886	6166239	3365960	7428627	8308850	14787043	16276416	14638276	21257316	19005216	15121308	23583673	5200496	6842183	5878529	8542166	5303276	5996858	4749627	7608372	11561424	13123312	9813464
PP_15172	NA	NA	NA	NA	NA	305.086	NA	NA	NA	NA	3006286	2247485	2223314	2239681	2221566	2600247	2082087	2538700	2736625	2479521	2540096	2519545	954425	1132573	843610	980827	3059212	2565970	2626911	2162729	2560589	2814784	2328749	2046125	2240514	2408997	2693189	2612089	2799857	2695594	2558994	2703835	3366748	3493239	3497021	3364325	3159192	3314230	2656479
PP_15190	NA	NA	NA	NA	NA	305.12	NA	NA	NA	NA	6199904	6576793	4455909	6624297	6815826	6540384	6472886	6530519	5388702	5731267	4027784	6592554	2914909	3785193	3801687	2591662	4058064	6077078	4601485	4056101	4380643	4315314	3428380	4183821	4620459	5564554	4817629	7221079	4895208	4978270	5139355	6666558	6211148	6295389	5189434	7327631	5540853	7364926	6446360
PP_15194	NA	NA	NA	NA	NA	305.133	NA	NA	NA	NA	2694971	3519952	2936480	2937741	2813307	2491397	3116968	2531501	1742387	1950184	2169187	2074450	1191930	1364918	1215856	1283650	1792854	2127208	2223375	1706116	1718934	1569137	1130325	1703804	1130659	1451129	1272250	1331885	1255164	1831443	1382768	1031449	1892372	1851446	1885243	1851699	1248871	1725657	1666487
PP_15211	NA	NA	NA	NA	NA	305.17	NA	NA	NA	NA	1014993	1927892	2965958	2365201	1737958	988169	3135652	1054481	1866166	2486067	3360373	2038403	3683793	2761379	4546128	2674513	1535709	2325739	2117616	2946204	2529486	1931932	1986844	2580623	2762511	4128464	1939837	2094799	1271480	1301645	1411200	1574977	2016819	1915156	1624246	1630737	1802062	2411291	3144009
PP_15363	NA	NA	NA	NA	NA	307.079	NA	NA	NA	NA	2897198	3637067	3190967	2563934	3380722	3042032	2769197	3111690	3295461	3345174	2939970	3606737	2867048	2257198	2373056	1936792	2684909	3143601	2928844	3349335	3479832	3221856	2863571	2043650	3340398	3160195	3299380	3111635	2998819	3054300	3224443	3454141	4341942	4183652	4631354	4708381	3554652	3716826	3775072
PP_15382	NA	NA	NA	NA	NA	307.081	NA	NA	NA	NA	2182297	5415418	6521215	4889797	4496292	1360401	8469290	1180275	4690959	5113283	9476314	4347022	2318220	1589409	2896607	2844843	1888745	6840715	5430959	10282105	6799407	1205057	5787336	8707894	4388050	8079339	1596544	995045	1713144	2668365	1762033	1469011	2335025	1736383	2084838	1753028	1702995	2805407	5856878
PP_15384	Gallocatechin	NA	[M+H]+	-2.4445	0.0677	307.081	Flavonoids	C15H14O7	306.074	(+)-Gallocatechin|Gallocatechol	184830545	243301411	217092464	226770562	244887722	194068541	254239950	215266588	192662196	235606366	272869661	235924468	263493497	244980731	301422770	270218975	168453467	222051060	217706418	255052647	270130123	288877928	300559582	298347499	302807982	324106454	258042462	275628852	188493813	226319277	198490756	233553577	245415253	242734787	241250161	263761462	266233115	240110594	249060369
PP_15390	NA	NA	NA	NA	NA	307.083	NA	NA	NA	NA	204952144	149224247	168552808	246483743	186970052	227366392	225301057	204380096	270654049	226966004	205710376	241037105	311507910	287569900	359037436	345232358	359546658	274373624	277736345	281816605	290164066	295519071	282183198	321437520	224075537	189575736	261042120	237737201	292941113	190363327	288221455	233292812	142013891	162893485	175945858	185118398	118472767	121480045	131142745
PP_15403	NA	NA	NA	NA	NA	307.099	NA	NA	NA	NA	3417683	2892051	2542418	2346361	2748597	2354485	2981019	2542182	2946547	2508221	2630195	3391874	2102109	1602314	2438468	2136953	2196065	2647329	2098551	3295729	3040235	3262945	2866282	2904779	3508633	3756172	3253667	3214071	2830298	2888749	2309995	2955963	3210269	3434203	3136955	3344825	3063228	3462118	3285419
PP_15404	NA	NA	NA	NA	NA	307.101	NA	NA	NA	NA	2949794	3194445	3217078	3374188	3186255	3149628	3847551	2946366	3183974	3334901	3082327	3650405	2223868	2214640	2520827	2110162	3018437	3520356	3333270	3692638	3070875	2766457	2632488	3099517	2702282	3023930	2766546	2640860	3562801	3703696	2955988	3497403	3163492	3699141	3082746	3627223	3635274	3242135	3233581
PP_15429	NA	NA	NA	NA	NA	307.168	NA	NA	NA	NA	11242527	6942630	7907931	6570696	6604121	8207578	6285097	7644092	12270591	8639210	9890714	8798799	5929751	5106158	4714627	5125328	11017352	8744950	9129595	6561725	9224615	11108741	9953224	8114092	8859722	7869768	10924933	8423665	10646012	10493569	10989000	9707208	11092204	12355594	11810478	10340342	11182534	10368248	9010527
PP_15436	NA	NA	NA	NA	NA	307.186	NA	NA	NA	NA	864332	2180149	3099678	2398793	1658286	885102	3603512	798764	1885477	2181620	3433275	1747298	3559708	2628398	4502933	2849897	1285771	2261105	2384023	3510088	2131196	1335292	1648397	3615880	2739339	4220464	1485450	1728993	1097578	1217077	1208136	1210458	1451065	1276855	1111668	1174103	1296193	1765962	2786118
PP_15476	NA	NA	NA	NA	NA	308.021	NA	NA	NA	NA	2581911	3230817	3600693	3487271	3272302	2959322	3530526	2797636	2907317	2675305	3629837	3415286	3503063	2637065	3175179	2479889	2881743	3001879	3685116	4112750	3193229	2709526	2972672	4104387	3700125	3499587	2918572	2617747	3000003	3791622	2814501	2422138	2368252	2481955	2657148	2251434	2618001	2675374	2685357
PP_15489	NA	NA	NA	NA	NA	308.091	NA	NA	NA	NA	650370	642682	4679177	1039821	1566657	2975693	403867	11565560	35737444	39421168	89688227	151744234	6997749	8409948	9791539	2463657	32034710	67479621	55065825	766797	20384332	37575515	25761376	1306782	3410301	36641045	74632014	48584508	39016207	6611922	82532869	66205835	405183751	448415883	389055044	414142018	279388107	279064460	268490934
PP_15534	NA	NA	NA	NA	NA	309.057	NA	NA	NA	NA	5778461	6510013	5624161	5010611	6752884	6218272	5789785	6976747	6424498	7231634	5965042	7118257	5576103	4581620	4616209	4882582	4540811	6074765	5832535	5279962	5015450	4586686	4157455	3346481	4077042	4540659	4338104	3751928	3183810	3991968	4251468	4394412	7545401	8571560	6798781	9389970	4403640	5272846	4974463
PP_15579	NA	NA	NA	NA	NA	309.117	NA	NA	NA	NA	3672216	2798438	1517295	1557542	4155387	4198587	2490968	5340126	5519369	4915155	2692300	4280538	2764175	4027374	1970574	3811725	4705339	5341523	3684274	3629453	4673734	5678957	4281266	2015746	4746146	4483348	4543550	4689075	5343031	10063129	5007997	6234306	7664749	7156285	5555529	6681569	5799347	7237044	4119704
PP_15583	NA	NA	NA	NA	NA	309.128	NA	NA	NA	NA	1743076	1265295	1100282	1611975	1297465	1542682	2087699	1451685	1214313	1226857	965583	1323568	3525073	3630410	5215544	7883286	1311248	1415972	1473339	1815599	1347756	761583	885079	2577288	706682	1026858	562337	562855	600375	510388	559329	571187	1320418	1665682	1378436	1432581	582089	634224	707552
PP_15650	NA	NA	NA	NA	NA	310.112	NA	NA	NA	NA	3845913	3686902	3960078	3478470	3481559	3333982	3575348	3144211	3022913	3531058	3321928	2997541	1871982	1942609	2068802	1972121	3290026	3452389	3842579	3096866	2857592	NA	1894046	2997075	NA	1898819	NA	NA	NA	1324905	1487896	1188313	3475614	3648748	3957594	3323942	NA	NA	NA
PP_15662	NA	NA	NA	NA	NA	310.146	NA	NA	NA	NA	NA	NA	NA	NA	NA	NA	NA	NA	NA	NA	NA	NA	6395995	2167934	3443106	2262168	NA	NA	NA	NA	NA	NA	NA	NA	NA	NA	NA	NA	NA	NA	NA	NA	NA	NA	NA	NA	NA	NA	NA
PP_15678	NA	NA	NA	NA	NA	310.185	NA	NA	NA	NA	2792575	2284009	2028867	2813328	2870196	3456378	2504138	2661886	2920321	3215794	2216982	2841256	872704	898423	928816	766146	2485669	2199483	1928400	1677844	2227231	2560193	1546224	1758698	2253089	2490531	2854779	3383721	2167590	2375462	2549725	3383200	4853739	4157152	3162247	3409697	2841531	3955700	3445934
PP_15714	NA	NA	NA	NA	NA	311.073	NA	NA	NA	NA	3382009	2689611	2739250	2099473	1952160	2215611	1794777	2170632	3133580	2717244	3607421	3082342	988193	1236348	660798	939136	3199438	2751129	3353314	2113486	3054224	3251101	2787659	2192346	2721800	2686395	3218640	2457288	2933613	4047556	3042858	2604321	3182556	3280352	3596476	2903460	3400038	3602620	3465342
PP_15815	NA	NA	NA	NA	NA	312.129	NA	NA	NA	NA	10015451	8728071	5270360	7593052	10755609	13596635	10839457	13351118	9873421	9648327	10366042	9856582	6075190	6168217	4135090	5013841	10848103	9635906	9357345	9167980	11101669	13694718	13247772	13243628	9883472	10109473	11681084	11975470	10539959	10910322	9904639	10374701	11775937	10895954	12169615	11986185	11398073	10803050	10249047
PP_15828	NA	NA	NA	NA	NA	312.165	NA	NA	NA	NA	468836	1898003	1632666	2205976	2053217	933017	6357946	1149359	1332066	1826176	4922894	2730592	3724537	4051506	10599876	5938900	951237	2798488	4236818	5347092	4677821	1742891	3635651	10093275	4552196	6635075	1572641	1709412	841584	1031505	1034991	989386	1197429	1331113	1713811	1529823	1450291	1438137	3500994
PP_15883	NA	NA	NA	NA	NA	313.106	NA	NA	NA	NA	2777083	1394742	1834892	2034219	1880443	2574729	1480372	3281983	1915649	1931705	1542800	1601221	920120	1011925	630931	601626	2301482	1759408	1670138	1474693	1949433	2290251	2033269	1101113	1944244	1605404	2673705	2677583	2685444	1318537	2314169	2998863	2831050	3031388	3554777	3489927	2990765	2280887	2506733
PP_15895	NA	NA	NA	NA	NA	313.131	NA	NA	NA	NA	4023797	3033530	2338751	3138612	2912148	4212687	3220031	3941323	3857967	2825780	2548225	3712187	1606327	2238734	1428904	1809087	3199065	2819533	2795788	2853135	2693188	3155217	2647621	2607005	2229301	2620228	3159949	3437579	3597183	3362100	3329110	3537719	4187592	4515564	4204003	4527606	3799202	4063431	3202044
PP_15963	NA	NA	NA	NA	NA	314.062	NA	NA	NA	NA	3682626	5328593	5779939	5419941	4483635	3749789	5881890	3849541	5013028	4934929	4843525	5331675	6946900	6024318	6591340	6517915	4103999	5291558	5252717	5861388	5734825	5290285	5282660	5639012	6027861	6312879	4902033	5204957	4207104	5094374	4166932	4496936	5151587	4858473	5307953	5244735	5100529	5371524	6521479
PP_15965	NA	NA	NA	NA	NA	314.063	NA	NA	NA	NA	67708	100764	156722	186097	270198	81336	146556	312385	115154	124550	145794	92283	5089739	4437006	3242945	3823889	NA	132085	164290	115840	128729	216341	192715	162937	685265	358299	218561	519475	144708	NA	121449	96094	NA	NA	NA	NA	NA	NA	NA
PP_16055	NA	NA	NA	NA	NA	315.086	NA	NA	NA	NA	56877744	41479667	40461563	46572480	56862655	72639367	38149086	83704654	44352557	56804989	36740497	42939287	24545480	27190899	13511303	16242786	56504154	44399850	40670986	27882435	42939779	52248391	46030832	32223657	45283869	38825088	65829988	60426143	58752841	46819764	53997251	71641792	75799100	82059000	75902860	77734184	68378336	53428784	56269078
PP_16063	NA	NA	NA	NA	NA	315.105	NA	NA	NA	NA	2630600	2340957	2396676	2240458	2695257	2739115	2243172	2975388	2382008	2867456	2688052	3287315	1429275	1506902	1333297	1380846	2563510	2602521	2441444	1874065	2578664	2915704	2762388	2060972	2473989	2529103	2765829	2737002	2483456	2434755	2749552	2645221	3485471	3675666	3911025	3621398	3365603	3203206	2993868
PP_16078	NA	NA	NA	NA	NA	315.14	NA	NA	NA	NA	4458413	4506861	4271681	2509167	2910348	3466531	2751132	2850905	3284156	3090780	3042805	3158051	2145416	1735191	1607797	2019590	4052517	3278059	3737675	2554619	3501456	4165406	4194807	4145414	3177435	2690620	4128347	4058015	4105685	4059234	3547357	2925485	5093120	3949028	5109926	4029508	3856529	3855975	3141289
PP_16083	NA	NA	NA	NA	NA	315.141	NA	NA	NA	NA	4278320	5303791	4358645	2759053	4414194	4155359	3294265	4088664	4185262	4389033	3872316	4601041	2916396	2425067	2296358	2994825	3954629	4240595	4100349	3753132	4271041	5042771	4719226	4322808	4166675	3798393	5085459	4565056	4334663	4621873	4606231	4121087	6816528	5390257	5747678	5184135	4540415	5621558	4513775
PP_16114	NA	NA	NA	NA	NA	315.18	NA	NA	NA	NA	4570133	5504308	4420891	4531844	5482813	5298024	4903697	5509603	4666489	4602589	4582220	4606019	3060631	3806410	3019494	3147648	4573567	4523927	4658860	4260525	4043806	4898327	4726053	4029914	4060332	4494835	4333615	4824819	5008586	4682635	4505861	4927456	6415386	5705771	5803565	6074920	5592324	5633628	4730044
PP_16123	NA	NA	NA	NA	NA	315.194	NA	NA	NA	NA	14624460	11350275	12386491	14124415	11838211	13963274	12752107	13274104	12147813	11373469	8917707	10152974	5709347	7744028	5425225	6889498	14564832	10236915	10358804	10854198	10026832	12946904	11877392	12420061	10840883	10926379	12894649	13425348	12392623	11761254	11082869	13051262	11244529	11247662	12788447	11891231	9297606	8940060	11229502
PP_16132	NA	NA	NA	NA	NA	315.195	NA	NA	NA	NA	173618392	114381350	135984363	156231065	129665441	173749997	135062026	166154579	115148272	121237340	92418378	105173108	74670908	72839969	70487938	61458207	156877651	107614856	116152930	105970424	108735432	132355656	124115898	114131187	106623382	104967658	149550501	149227914	131045485	129110060	112543701	149210519	130505417	125771505	134924652	151979232	96997997	106230842	117755337
PP_16135	NA	NA	NA	NA	NA	315.195	NA	NA	NA	NA	9662064	7509271	6728868	8227662	10613652	11364645	7975849	8626586	7276119	9245961	6653711	7418273	4545073	3844299	3974862	3025209	8641428	6882385	6897490	6301690	7353007	8998485	8006278	6226128	7681010	7601994	9475730	9857926	8141773	7653067	7975311	10178892	10908371	9798822	9975083	10764828	8491979	8635711	8232910
PP_16136	NA	NA	NA	NA	NA	315.195	NA	NA	NA	NA	10501778	10347662	11331861	7217827	6747976	12134943	7525247	9626853	6992983	7215022	5764585	5767169	8027730	4855635	7359521	5942254	8503453	7429832	7825412	4683438	6588700	7681124	9042847	8559350	6180068	5117589	9011212	7869128	8456247	6672900	6516893	5675854	7558824	4903104	6098300	6472123	5585810	5264025	5837860
PP_16138	NA	NA	NA	NA	NA	315.195	NA	NA	NA	NA	9901940	6251703	9292132	10217520	7053127	8841045	6459903	9825906	6848926	7348474	6722948	6026704	5560711	4525255	5107266	3944129	10544591	7089256	7983452	6137982	7212346	7909270	7549722	7361997	7784975	6857688	8686602	7941367	7207938	6432220	6691693	7980338	7664273	7376195	7944686	7788380	6511602	5792966	6879046
PP_16139	NA	NA	NA	NA	NA	315.195	NA	NA	NA	NA	619483	850296	968728	846482	1900336	864069	732990	885875	625743	926907	1044226	1034605	1843654	1622265	1090171	856627	419984	949856	812486	1009224	1110437	1056864	1615727	971373	3779067	3372347	2792881	5015002	903679	469284	640587	862462	830710	521507	701756	752308	1866374	974875	910938
PP_16140	NA	NA	NA	NA	NA	315.195	NA	NA	NA	NA	10291000	8400848	10397243	9264152	6775328	10610444	7315307	9381699	6167854	6778193	5398103	5927519	5529924	3740259	4650304	3556447	8199136	6719741	7620309	5574427	6236767	6886242	6847065	6380075	6437720	4967492	8836865	7065563	7868757	6072027	6163915	6390190	6787392	5358706	6253058	6543248	4935997	4739068	5947813
PP_16141	NA	NA	NA	NA	NA	315.195	NA	NA	NA	NA	34838911	24203887	30014541	33798326	24828183	33421614	23535984	32066821	21659547	22482495	18206633	19856815	15204205	15567936	14398994	12441763	29469144	21556409	23137773	20516903	19076832	22762747	22523655	22325087	19882679	19036626	26246719	21420318	23886675	20547872	19689247	23049404	19775065	19484778	20662643	20608055	16457178	15731587	20136385
PP_16260	NA	NA	NA	NA	NA	317.065	NA	NA	NA	NA	9419588	7983306	6820891	9368226	8702751	10446542	6757215	11235708	7989533	8601662	6721266	7942455	5438817	8527646	6680914	7944886	7860281	7571667	7692845	7800718	8976081	8189539	8024447	6182635	7355190	8107394	8540802	9399152	9217065	8735541	8339332	12027447	9057219	11136311	10478878	12320241	9410235	8919877	8265132
PP_16261	NA	NA	NA	NA	NA	317.065	NA	NA	NA	NA	14333112	12206319	8817626	11595082	12039235	12423422	8358154	13648904	13407657	13089181	10204411	11714827	9405284	9056413	10215869	11595468	13834188	11667049	10981071	11024662	14343368	14878113	12888629	9314537	12881058	12117545	14229227	14637856	12583927	11636357	13763001	15683265	14814392	15876094	15975665	17580974	13743608	14234002	13786143
PP_16314	NA	NA	NA	NA	NA	317.12	NA	NA	NA	NA	28000980	22604271	23310727	23999526	18128854	25655316	21771780	19753385	23028387	21073947	20778953	22914274	11705883	13711544	14555170	13603102	27963031	23017936	23489930	18269243	21928018	27198973	23864009	25194724	22144273	19186963	24517537	23001751	22706297	20712246	23294923	22217324	23129251	25933751	27582134	23556981	20839933	24158286	23966959
PP_16316	NA	NA	NA	NA	NA	317.12	NA	NA	NA	NA	5107712	6232762	6462781	6171952	5113182	6355427	10234466	5131843	4986827	5949979	8193701	6117698	3581663	3539198	4198323	4199411	4709112	7171088	6572516	8444142	6398803	5194587	6005207	7730275	4683395	5562759	4667617	4907595	5774726	5153523	5206853	5560317	6072515	6890165	6097744	7179778	5129548	5673351	7150611
PP_16349	NA	NA	NA	NA	NA	317.195	NA	NA	NA	NA	41291055	27406102	35307038	33560799	24241614	29922482	24795458	25487516	30919077	33089421	31111375	28626590	16352240	14713615	16244278	14030826	40396032	28096543	29537813	24664898	35659564	36168216	33068776	30979616	32353111	28529218	36504523	32978297	37344438	31160683	33892981	33690329	36044252	37023204	40490548	40280333	31073139	36398280	35179326
PP_16353	NA	NA	NA	NA	NA	317.195	NA	NA	NA	NA	4968605	4260623	4297309	3795148	4805006	4899695	4883942	4013103	4429723	3768051	4227253	3488193	3098699	2804472	2360834	2181703	3465166	3723095	4026025	2763954	4087524	4387882	3645814	4124269	3857333	3635692	4408716	4241972	3942915	4300949	4155158	4550027	5479130	4134363	4578968	4313912	4893260	4791074	4114120
PP_16368	NA	NA	NA	NA	NA	317.21	NA	NA	NA	NA	10984277	10080778	7027606	7618153	9895685	11868331	10312461	9792301	9060041	10336962	5879199	8192983	5764369	6299896	5984487	5554844	10644708	7391308	6705986	13740683	9450595	11453486	8694456	6854907	14973402	12784676	8648219	12726379	8923833	11185056	7801209	10397720	12546469	9917357	13051687	9951457	9589488	14170159	11420009
PP_16426	NA	NA	NA	NA	NA	318.195	NA	NA	NA	NA	NA	NA	NA	NA	NA	NA	NA	NA	NA	161733	253209	141307	NA	NA	174503	NA	NA	NA	190625	149478	525301	1134367	1471966	799774	3472785	2700020	3827581	3797502	948597	1002978	675243	946753	NA	NA	133217	172412	1386485	1198062	862361
PP_16456	NA	NA	NA	NA	NA	319.044	NA	NA	NA	NA	10469782	8708702	7970245	7331740	7391942	8904386	7413131	8524530	8797768	8020121	6414719	7985084	5579114	3980590	4628720	5639690	9254029	7828320	7123346	6912891	8798308	9589860	7730718	7565881	6945627	7222946	8802643	8559266	8859343	10734996	8026966	9207027	10017209	10228804	10350126	10453579	8913803	9666157	7801886
PP_16463	NA	NA	NA	NA	NA	319.044	NA	NA	NA	NA	2321896	1981650	1485692	2611277	2886818	2983713	2322559	3252986	2175156	2348526	1664105	2434736	1798913	2271984	1673792	1704356	2333694	2693391	1911963	2143544	2096651	2727097	2379147	1664826	2374957	2020271	2273369	2001116	2830410	2388081	2370061	3304871	3346452	2733253	2722725	3496447	2867876	2296300	2249954
PP_16492	NA	NA	NA	NA	NA	319.081	NA	NA	NA	NA	13810739	30124288	38041273	29377631	26818900	15213997	45529237	15130154	23834411	30894689	47539474	23969339	30740731	31255017	36616188	37535669	16046657	30946100	43350289	56360051	35752367	19523564	25448461	46190533	27498052	52347808	15131881	15175884	16254322	19065516	17803804	16672568	20180308	16930954	18438822	17067576	19919434	21366777	28502069
PP_16499	NA	NA	NA	NA	NA	319.085	NA	NA	NA	NA	NA	2203773	2563922	1883033	651551	88530	10212298	76116	347980	485391	6924604	1688477	367180	549864	4986402	1452290	124424	2245143	6737256	7173596	2856939	107897	1451593	12223972	2826662	5598868	143150	143489	93910	446078	98007	88262	NA	NA	NA	NA	NA	NA	2247540
PP_16506	NA	NA	NA	NA	NA	319.099	NA	NA	NA	NA	2234797	3766067	1912709	2464393	4499815	3105567	2369411	4184454	1879693	2851425	2533805	2993631	1299343	1442197	1103227	1073294	1575760	2503006	2300572	1738884	2076615	2181836	1697608	1126017	2005928	2185653	2047052	2192196	2006229	2498808	2325744	2556135	3060472	2770610	3182329	3432261	2913059	2827296	2103484
PP_16521	NA	NA	NA	NA	NA	319.136	NA	NA	NA	NA	13110104	14188366	12697210	13340367	10658868	13191483	13946483	12293153	9800333	10477868	13088102	13230239	6705464	9419851	8534523	8526542	9470016	11904832	11688751	11580969	10221893	9944024	10323087	14028668	9386128	10075114	9924412	12475774	10348656	11065688	10375568	10427552	10589891	11287079	11349967	12117872	9688539	11244422	11408509
PP_16557	NA	NA	NA	NA	NA	319.226	NA	NA	NA	NA	9407734	7676080	7846403	8224214	7209837	9683617	6483435	8632768	6769138	8129692	6975559	6557224	4136242	3926602	3728048	3252912	8756235	7207573	6648016	6211923	7755477	7936029	7384151	5540681	6634175	5863254	8928261	7391258	9016433	6292668	9272233	9099157	9497915	9749005	10739918	9926117	8389637	7992469	8416780
PP_16559	NA	NA	NA	NA	NA	319.226	NA	NA	NA	NA	5937991	4627242	4623237	5932100	5715794	6987485	4094225	6746317	4078559	4954486	4454206	4385130	3185252	2869661	2672717	2244848	5052466	4497421	4325565	4053768	4528527	5094392	4219000	3009568	4369551	4006593	4917026	4906845	5377619	3865953	5549267	6448272	5496154	5997010	5934893	6521781	4797737	4739183	5012939
PP_16630	NA	NA	NA	NA	NA	320.866	NA	NA	NA	NA	4476611	5036393	5301125	4775807	5925817	5229918	5428910	5147063	5351357	5395243	4971322	5677270	7222046	6105554	6520468	5999029	5032140	5571578	5349257	5575405	6195964	6090035	6624266	5518045	6162070	7000353	5634417	6365080	5961901	7067327	5809821	5786427	6994487	6472652	6417529	6712371	6717556	7100452	5897385
PP_16665	NA	NA	NA	NA	NA	321.096	NA	NA	NA	NA	6608492	17332905	20721307	18904816	6571728	4981282	16501897	4018412	16586725	7387200	24722419	15434444	2814555	3453273	5932469	4948858	10476027	19554546	17212687	23194425	10774122	3988945	10000212	23665032	10665727	13494479	6923713	3608440	5985051	11538707	10082124	5661584	6422898	6175464	7204906	5827609	5363441	5961760	17758323
PP_16681	NA	NA	NA	NA	NA	321.115	NA	NA	NA	NA	11543455	11953343	12155161	13349624	13282214	12174131	11798560	11807769	9663273	9562540	10757131	11354126	6527924	5477150	5113821	8263818	10319056	10390403	11455356	15068754	10520601	10049642	9974083	8008785	10647472	9504190	11648258	10932484	9704287	10138654	11612352	9635200	14611322	11474922	12792089	12751461	11642926	11689222	10589112
PP_16682	NA	NA	NA	NA	NA	321.115	NA	NA	NA	NA	7770342	7309183	7078050	7289564	7991448	8747510	6700340	8938281	7205322	7772025	6512616	7643497	4754488	4542942	4452845	3794767	6987045	7329250	6879341	6677035	7386039	7557599	6634187	5459917	6908009	6219813	7242394	7394394	7398514	7007435	8053394	8069485	9201219	9150042	8663300	9026290	8220784	8676271	7846289
PP_16693	NA	NA	NA	NA	NA	321.165	NA	NA	NA	NA	4516727	7024376	8044198	8943381	6533389	4848941	10088423	4392739	7537233	8939389	7686204	8762409	8759004	7791292	11207766	10963914	8206879	9224103	8445203	7612576	9530824	10074441	8996002	12288141	7291110	7975832	7293988	7546444	5662741	6962772	5539672	5370790	6688445	6051490	5355204	5401934	6233153	6425253	7657795
PP_16702	NA	NA	NA	NA	NA	321.187	NA	NA	NA	NA	713012	610918	692766	795814	441460	522343	786112	577788	1750527	1092420	1299403	1319858	728814	980419	1090457	1023262	NA	1746842	1373067	2304411	2133628	2493546	3010174	3338482	3070416	2674361	3206382	3608389	4788551	3292954	3475125	3290153	1658046	2044319	1562267	2076198	3619931	3154470	3232898
PP_16720	NA	NA	NA	NA	NA	321.242	NA	NA	NA	NA	1057162	1069152	734673	1475593	5729492	3445871	3603132	2020698	1615556	2984571	1944163	4163284	1768084	1022314	660368	654443	1131323	1812621	1149478	1000034	1338120	2038775	2164253	1989179	4386674	2785088	1918693	3157527	1361879	1648216	2118252	2714381	3238308	2266000	2230512	1730505	4987980	2343556	1759451
PP_16724	NA	NA	NA	NA	NA	321.242	NA	NA	NA	NA	4693305	2849469	3881079	4612593	3782710	4553126	3330489	5187826	3201546	3456572	2939831	2793347	1758474	1878334	1872503	1284700	4154050	3357826	3205662	2645708	3142319	3576515	3285108	2466528	3427835	2740354	4550895	3970453	3559736	2955906	3541389	4293625	3628016	4158319	4161596	4170187	3463409	3142103	3907182
PP_16756	NA	NA	NA	NA	NA	322.106	NA	NA	NA	NA	2726675	2207537	2442128	3224032	2405707	2982615	3134011	2381951	3653789	3444352	2715182	3148507	6787142	6271193	7187533	7154400	4535832	3839352	3482393	4039608	4541845	5430441	5219047	5747092	4238659	4225517	4141496	4721182	4466766	2465427	3906247	3327899	3950832	5089072	4633979	5063520	3806078	3571670	4037984
PP_16759	NA	NA	NA	NA	NA	322.128	NA	NA	NA	NA	10819166	9852972	10740918	9434905	10704909	9780098	8747564	9086139	10290804	11428242	12245829	10578014	6227850	7483237	5465952	4400935	11141762	10474298	11246498	8588156	10462522	11844658	10812371	9518895	11477322	9338098	12764819	11681718	13686732	6768179	11959332	9898145	14298789	12471564	15489694	13699803	13825560	9641178	12382372
PP_16766	NA	NA	NA	NA	NA	322.149	NA	NA	NA	NA	25941560	18990557	17721981	18292868	18165458	20305312	17077886	19405184	29052228	22361572	20715279	23386831	9989340	12705491	8643812	8702430	24617825	20199956	21459512	16875134	20795458	22195207	16759632	15436568	18126145	18605695	20315230	20310057	21237505	28719212	22401430	24821925	28895183	30964032	27400076	28576830	24308108	29492804	22385169
PP_16796	NA	NA	NA	NA	NA	322.969	NA	NA	NA	NA	1169280	1637631	1855255	1072893	2291000	1912795	1970696	3726533	1646622	3096426	1668014	4283824	12680496	13406302	16057993	14230581	1611018	2440382	2067212	3549949	4524047	7521731	8396183	6176166	9293552	5460746	6636652	9425841	3704537	6810510	3334834	4396233	2912979	2797009	1852246	3471796	4858578	4113048	3517002
PP_16812	NA	NA	NA	NA	NA	323.069	NA	NA	NA	NA	489438	228889	530857	227101	153153	688910	313989	329670	114960825	110756848	65990372	85927734	59557845	15909261	54719463	31091790	130179848	64839142	74864904	38890312	94275808	175914002	168686936	88228604	59151262	93160904	154630387	142232150	115993176	55031518	105751056	95071225	179774008	234948584	220332044	193033416	166231984	125154896	165796656
PP_16814	NA	NA	NA	NA	NA	323.073	NA	NA	NA	NA	11047441	8389397	9307149	9913508	8568889	8854107	8244437	8707980	15385746	16045386	8624744	13923478	8051401	8914869	6317176	6973006	14887143	15476007	10466609	12193520	13410867	14662360	13713303	7712762	12615371	14665122	13223974	15061652	17467264	18628631	14226608	20059602	18621687	22161534	16072866	20559976	21263257	18817032	13257340
PP_16846	NA	NA	NA	NA	NA	323.127	NA	NA	NA	NA	12493254	9526206	5634638	10296837	6641151	6209582	4844667	3478501	10578253	9372241	8783035	14595520	953046	4680891	907023	883176	9222102	7188544	8956628	8690954	10006553	8411927	6230283	6607813	7910200	12178208	9449039	9688045	6913044	16972980	9111332	11881316	11495641	13640715	9360254	12593619	13714868	10665882	7958679
PP_16848	NA	NA	NA	NA	NA	323.127	NA	NA	NA	NA	8476234	7317056	3201790	5259175	4429660	4094268	NA	2581993	7088545	5722956	7015348	11234634	858696	2190445	NA	NA	6934001	5232424	5700428	5794218	6850886	6478354	4817744	5097756	5812424	8460382	7634213	6336303	4597689	12542012	6801251	8095304	8576548	8902372	6375722	9151079	10811429	10660302	5089481
PP_16870	NA	NA	NA	NA	NA	323.242	NA	NA	NA	NA	NA	NA	NA	NA	NA	NA	NA	NA	NA	NA	NA	NA	NA	NA	145558	NA	NA	NA	NA	NA	663505	1897643	1829896	661470	6755610	3813048	4892111	5078095	2923174	3578486	3252051	2594828	NA	NA	NA	NA	4750836	4244721	2295624
PP_16925	Cytidine monophosphate	NA	[M+H]+	-1.693	-0.0251	324.059	Nucleic acids	C9H14N3O8P	323.052	CMP|Cytidine-5prime-monophosphate|Cytidylic acid	NA	NA	NA	NA	NA	NA	NA	NA	NA	NA	NA	NA	384958	360929	476976	480115	NA	NA	NA	NA	121640	82662	115125	109099	118907	80390	105416	121632	NA	NA	NA	NA	NA	NA	NA	NA	NA	NA	NA
PP_16921	NA	NA	NA	NA	NA	324.107	NA	NA	NA	NA	2816118	2313176	1899937	1610555	2221451	2439233	1610467	2233775	2421144	2424096	1837423	2133026	1543892	1475362	1241862	1454855	2591554	2308496	2184087	1542736	2652873	3165945	2589703	2007862	2082663	1977523	2230725	2498306	2667861	2427533	2415895	2223459	3399876	2817677	3440329	2902883	2790197	2626480	2077550
PP_16943	NA	NA	NA	NA	NA	324.165	NA	NA	NA	NA	2550295	1864218	1972571	1842701	1876647	2587134	1291657	2736702	2958670	2934326	2255083	2966268	1166057	1656724	1127364	1137629	2945730	2352261	2671787	1785930	2319588	2442657	1818222	1352335	1870577	1649842	2474950	2347496	2547990	2525373	3073184	3052439	4707202	4382750	4318710	4321115	3568309	3868441	2849234
PP_16949	NA	NA	NA	NA	NA	324.201	NA	NA	NA	NA	6987774	4830656	3727588	6962300	8495503	7053209	2980638	8395957	7602317	9492744	2095957	6779245	4747834	5406272	4563926	3300513	7472863	4996792	4529119	3257798	5153080	7270865	5799163	3420144	9129852	4943199	10857400	10515884	9668779	5523123	11055334	9436930	11993042	11869990	9640530	9892208	10631940	10712946	8373319
PP_16990	NA	NA	NA	NA	NA	325.091	NA	NA	NA	NA	26098513	15222869	12545405	12469664	12981197	18977955	12177246	18028668	18398949	14115678	12369543	16067068	8338287	8158042	6632303	9730367	15625777	12051702	11411358	12350292	13711964	13552452	11711228	8485858	10153183	10994353	13687456	13777849	13737087	17333408	15477477	16773364	14548947	19142645	16718540	15479459	12505880	14380708	14585242
PP_16997	NA	NA	NA	NA	NA	325.091	NA	NA	NA	NA	20370305	14983044	9661698	13931628	16293362	21617963	14893942	20822949	17038036	15055431	11320482	16641178	13468257	12240057	10059390	12271749	13217469	13962196	10343784	13186702	14709912	15220368	14696470	10576539	11668355	12897367	14267399	14672985	12864300	15164667	15983174	19279189	16208737	19828146	17512002	20821942	13739747	15752607	14830113
PP_17048	NA	NA	NA	NA	NA	325.112	NA	NA	NA	NA	23587790	40592061	13561717	26273573	52569969	39885485	41864005	52742632	13830242	24807820	12826805	27837701	9948511	11151559	14317740	15266176	9299051	20977824	16562717	14950047	11535896	7705905	5828163	6669922	8473088	15359700	5830068	6822299	7204702	13456907	10391990	16416592	23946208	21607282	15147437	23367843	9025620	9404514	11214774
PP_17077	NA	NA	NA	NA	NA	325.139	NA	NA	NA	NA	2383701	1797346	2233612	1106979	1181323	1129306	904401	1108274	2595326	2009773	2702490	1831837	920771	812249	606317	534735	2685348	1867074	2661091	1237415	2461763	2920195	2525898	2115047	2394298	1577569	3356654	2396011	3115657	2452488	2820898	2244704	4340883	2386065	3929064	2406627	3513812	2558733	2284281
PP_17081	NA	NA	NA	NA	NA	325.139	NA	NA	NA	NA	3467052	2884515	2905901	2934589	3439439	3133188	2971831	3460655	3201621	3615565	3424442	3252776	1769967	2611586	1611856	1511640	3769243	3682846	3626024	2813322	3518404	3549902	3841932	3720925	3698417	3023727	4194710	3596080	4966661	2680023	3934822	3749012	4823918	3810636	4662751	4034321	4773784	3484086	3696299
PP_17091	NA	NA	NA	NA	NA	325.143	NA	NA	NA	NA	8810298	7438476	3245427	8813720	7595133	4200150	3399210	2490795	5027715	4214244	3233671	5080373	323217	990879	173140	261916	4799707	2341859	3284670	2930454	3704730	3124308	2094328	1872997	3761582	4614837	4221957	4487223	2216025	7718925	2988829	6099541	4458712	3764233	4624737	5093773	8220222	5040724	2253565
PP_17111	NA	NA	NA	NA	NA	325.18	NA	NA	NA	NA	2576645	1925671	2609765	3424651	3090819	2861870	2071076	3685225	2531538	2948881	2028604	2762387	1382167	1928744	1156694	1362732	2376741	2608975	2522950	1452546	2175667	2496478	1563047	2074678	2170890	2023008	3168136	3483177	2655200	1990844	2783200	3261999	3275039	3608403	2836330	3394477	2590936	3060936	3293353
PP_17165	NA	NA	NA	NA	NA	326.145	NA	NA	NA	NA	179012	134260	249885	526900	NA	136744	319498	NA	465964	121047	349427	262320	501736	217827	403509	228712	415249	416497	722289	913323	467707	211927	1263592	2470822	1325357	1399019	1005160	857275	10407812	2211468	3487695	2648382	NA	NA	NA	NA	355149	196120	371130
PP_17167	NA	NA	NA	NA	NA	326.145	NA	NA	NA	NA	2629005	2238168	1926826	1964012	2046823	2518536	1906081	2409121	2709356	2438457	2391131	2393899	1254781	1574041	1103259	1297817	2891856	2547893	2495569	2109983	2423095	3073525	2676141	2640720	2327681	2567297	2951183	3110766	3267612	2862311	2827443	3261539	3210300	3550989	3495221	3471570	3380363	2850447	2508915
PP_17177	NA	NA	NA	NA	NA	326.18	NA	NA	NA	NA	3288032	3042621	2918073	3270089	3175445	4353732	4122640	3212629	3078335	3539385	2879761	3391543	2260731	2037144	1814893	1728548	3263123	2466560	2694915	3200687	2989828	3069685	2638605	3520924	2797591	3068041	3309463	3809396	3186720	2453898	3269810	3746064	3999821	4343786	3358221	3872217	3158841	3761038	3616640
PP_17245	NA	NA	NA	NA	NA	327.158	NA	NA	NA	NA	11437194	13543592	13094690	13242597	19308709	13912777	19322956	12249648	14075637	13150904	16278188	16018979	9195788	9181383	6673522	7002051	10849890	13297582	11870333	16236428	13001479	11809122	11942739	16031849	11182661	14080177	10449450	9546278	10410908	15477328	11226023	13088812	15842837	11675859	15306339	13944599	12970345	12683666	12173276
PP_17247	2,3-bis[(4-hydroxy-3-methoxyphenyl)methyl]butane-1,4-diol	NA	[M-2*H2O+H]+	-3.3033	0.0089	327.159	NA	C20H26O6	362.173	NA	609295	799119	823980	712995	842181	642388	1467675	547608	573485	656764	927309	426184	300257	231231	233483	321799	498691	668413	705222	881247	709823	353649	534671	1191602	652685	1211267	381397	548575	368842	1092273	427933	515837	477962	352674	586873	362657	540761	573375	856306
PP_17285	NA	NA	NA	NA	NA	328.157	NA	NA	NA	NA	10020961	8655377	7576575	7093224	7577721	8903687	6810548	8943342	9192436	9555535	8706537	7863191	4186996	4137438	3472651	4252096	9834543	8075254	8385185	6897542	9477345	9870897	8067214	8040198	7583681	7461793	9991212	9848568	9205368	9177443	8300965	9697294	10904789	10997783	11516934	10911530	9734956	11180242	9360406
PP_17304	NA	NA	NA	NA	NA	328.232	NA	NA	NA	NA	78465	NA	NA	NA	NA	NA	NA	NA	341209	526688	361920	367893	184555	NA	368994	NA	273485	183090	397311	284413	1039827	1880404	2322217	1343148	5650040	4482774	6793566	7759996	1582608	1006669	1446592	1987394	373824	365987	317523	547808	2199324	2463576	1675342
PP_17355	NA	NA	NA	NA	NA	329.101	NA	NA	NA	NA	46819971	37558487	34195690	39155672	44934811	59130519	34019023	61076751	38691726	42368940	28071464	34545780	20394683	23190013	11460715	16300025	40792520	32636177	32365903	25157869	32275440	40202817	34435867	32118882	31220546	29135049	48782519	49244683	43176319	39838650	39163238	54498344	53137648	56675191	52643123	57857385	47947925	43806650	41572055
PP_17363	NA	NA	NA	NA	NA	329.12	NA	NA	NA	NA	10282171	7271494	10002650	6004909	6585027	5363463	4574300	5399584	9633942	9753621	10954954	9988474	3581724	3280007	3127211	3455615	10503890	8528474	10285152	5947207	11900024	12584144	10076301	8455315	9757566	8681810	10986369	10077517	9451448	10083209	10788954	9444938	13353034	11489639	14046746	10246035	10932318	11125567	10323701
PP_17400	NA	NA	NA	NA	NA	329.174	NA	NA	NA	NA	8053283	7437946	9060792	11339788	10516533	8791376	8899140	10214911	6943170	7999380	5513574	7474892	4463890	6945362	4522534	4895837	6477650	7424159	8455852	5807793	6008495	7730317	6328360	7662202	6358412	6148193	8748960	8923117	7815345	6666451	6610853	8351773	7638034	7209786	7598354	8098551	6419687	5902857	7634646
PP_17427	NA	NA	NA	NA	NA	330.026	NA	NA	NA	NA	2970271	3236216	2219811	2999069	3526511	2857051	2559854	3814052	2790806	2962662	2635361	3418221	1481923	1994194	1940280	2073650	2678045	2737013	3237052	2672573	2874674	2780826	2847718	2115894	3304783	1953226	3031583	3105685	3496059	3903947	3321943	3290576	3176512	3467073	3854950	3640279	3781439	3197124	2700125
PP_17440	Adenosine 2prime,3prime-cyclic phosphate | 2prime,3prime-Cyclic Adenosine monophosphate	NA	[M+H]+	-2.1418 | -2.1085	0.0042 | -0.0038	330.059	NA	C10H12N5O6P	329.053	NA	114002	101724	107932	98553	91474	116259	134498	102207	116782	114895	93544	121872	347660	300026	291111	328892	95941	102542	104819	110632	201044	292069	290531	242397	218901	172022	187278	221511	132761	117992	101995	156225	150900	100344	183750	167197	140463	108278	112611
PP_17445	NA	NA	NA	NA	NA	330.093	NA	NA	NA	NA	24986971	18534269	34083872	23412102	8733241	11264068	18237125	10790536	32429633	20736336	40746094	25263611	9781696	11436693	10869585	13089614	36190676	27047079	34374975	41158382	30639310	28034527	29926794	60663313	28612480	25446233	30294257	24613155	31264281	28430649	29183830	20964349	26585304	28913515	33769035	24625399	22495373	25694688	32710166
PP_17456	NA	NA	NA	NA	NA	330.139	NA	NA	NA	NA	3343511	4692504	3785171	4177059	5948735	3162835	2292524	6908149	2434441	1969832	2151523	2133475	2842658	4700761	2268073	3418611	1765607	3109500	3434185	2033303	2012119	2036295	2058914	1502784	5115959	2601732	3665665	5773899	5543661	4152404	4206930	4570075	1239817	774963	1320508	894489	1946890	1892767	1809633
PP_17467	NA	NA	NA	NA	NA	330.172	NA	NA	NA	NA	3641006	3127371	2820069	2195373	2397697	2955117	2702005	3559637	3001397	2668824	3811209	3344375	1430994	1604423	1130077	1341623	3209240	2724882	2579450	2653021	3346587	3844061	2996846	3162572	2731160	2935531	4146227	4098125	3989349	3754697	4167265	3865507	3505904	3624886	3589185	3271677	4301103	3473285	3079037
PP_17518	NA	NA	NA	NA	NA	331.08	NA	NA	NA	NA	NA	2409535	2318061	2963801	3155174	NA	NA	5732278	2799287	3288456	1910912	2428568	1067502	1137314	NA	698052	3622696	2364571	2011835	1434698	1570388	NA	2619943	NA	2235984	1945116	3829664	3753250	3496915	NA	2968954	4350152	4370671	4684018	4451823	4649736	3612129	2764931	NA
PP_17550	NA	NA	NA	NA	NA	331.136	NA	NA	NA	NA	4249043	5028315	4181931	3601742	3500650	2815601	8313162	3043857	4757829	4691373	4300035	3638967	3372658	3495248	3169569	3979780	3589461	4473158	3266040	8021038	5052358	3919267	3936263	6035445	3041617	4682003	3467854	2577340	4484396	4881351	5079195	4762155	5078929	5609862	4625012	4976936	3991691	4099381	5141019
PP_17551	NA	NA	NA	NA	NA	331.136	NA	NA	NA	NA	4454527	4635948	5165976	4768123	4598794	5063787	6019333	4149339	3800977	4831750	4378170	4579880	3814756	3945969	4058010	3979474	4714250	4735968	4530869	3886974	4264734	5223459	4744690	5878509	4150226	4276669	4644136	4606306	4071174	4631022	4120038	4173175	4726899	4455583	4608142	4485379	4040296	4866620	4330554
PP_17590	NA	NA	NA	NA	NA	331.19	NA	NA	NA	NA	103749824	96120963	97702935	106057806	88223502	92382609	70104144	72053859	78015300	89787515	73325461	63547784	187543194	156636069	196933106	131034303	100666958	78696561	69910967	90294705	104820983	106412022	134942688	122147570	100726946	99133824	120925597	112412220	90310312	69056340	77651872	68311827	76067349	70617398	83501893	98617243	71830664	69589548	84627091
PP_17591	NA	NA	NA	NA	NA	331.19	NA	NA	NA	NA	18655642	13859682	15109834	19723773	16806638	20533520	14640593	22269467	11485189	13132887	10217928	12337713	6444947	10442431	6375606	6470219	12540316	12420790	12096092	10982500	9486058	13333425	11215812	11120852	10441174	10977560	16659234	16246895	14290124	11939177	12404186	16076823	13511122	15111593	14096680	15472525	12647891	11804870	13330974
PP_17594	NA	NA	NA	NA	NA	331.19	NA	NA	NA	NA	7048874	7268065	7057391	4400490	5297830	9833888	5859396	7536872	3973260	5205775	3870735	3617236	3943164	2194387	2989811	2212138	4909054	4984293	4641923	2910843	4632717	5195898	5988646	4764212	3863015	3043754	7016633	5678544	5824324	5003518	5021865	4314048	6554692	4572491	6150209	5926857	4677645	4680268	4937665
PP_17601	NA	NA	NA	NA	NA	331.19	NA	NA	NA	NA	55341649	69729054	57480366	32286418	42590580	76485490	46525185	60181003	34792900	39175774	29733979	30664288	34736647	18977134	24961120	19824967	42236173	40640664	38818029	20861823	34677360	38929830	50995020	40192684	32498223	24100061	58858516	46461785	45031099	40994023	41110788	31356771	56494978	32521021	42964431	46333529	37014123	39824987	37319109
PP_17648	NA	NA	NA	NA	NA	332.133	NA	NA	NA	NA	43505821	40560869	45539362	44645157	36367355	36577187	32902410	35739281	41541447	41152438	40909554	40306434	21788454	24901503	22783590	21931985	52408843	44410844	46819991	40838232	43078632	45874388	39564243	44188185	45117782	37219273	44413745	47098376	44879297	40027028	43241336	41102872	45868653	50678022	53519874	53546396	46228883	45794703	44055451
PP_17649	NA	NA	NA	NA	NA	332.133	NA	NA	NA	NA	33372274	80203565	102013401	79122593	65886987	36128831	119389495	46528181	62670177	77974103	154117181	75569759	51518042	46470382	49406183	48639312	34503713	90383168	112180765	117434486	84692070	37849626	61568559	106986641	75070014	109022632	37525955	35800697	43355067	51385877	47824199	36185920	43993905	49541938	47066488	47260114	52938840	64802267	85972465
PP_17671	NA	NA	NA	NA	NA	332.221	NA	NA	NA	NA	412773	230408	226183	1247244	181533	346200	259301	283700	712867	884757	659729	580599	2652641	1224644	2058600	780645	640002	370180	398412	596138	1110566	2650179	2911676	1330367	3965048	3816978	3675510	5018707	4054827	4398908	3225409	3263084	1080149	509267	764049	590438	3950964	2600477	2490967
PP_17680	NA	NA	NA	NA	NA	332.561	NA	NA	NA	NA	12203830	9817164	11026061	12153994	10321742	12196447	13322736	12690370	13811325	12354203	12152457	12853015	25729240	24953697	26720087	23896858	14827585	13583218	13424630	NA	15261996	15410035	15308331	16511117	15213516	15732992	15982212	17266378	13742089	12095509	14295330	12888445	12044528	14648170	13670130	16616063	15131109	12369756	15934702
PP_17709	NA	NA	NA	NA	NA	333.06	NA	NA	NA	NA	6118138	6115677	5363318	4617976	3907390	4738799	5403499	4686505	7025050	5189270	4743203	4548499	2330169	2153452	2374500	2801944	5427046	4639245	5042865	5773060	6787225	6482309	5868619	5863476	4604132	6255143	5934747	5535098	5332569	6447445	5641386	6521787	7385832	7166525	7210812	7605672	6107239	6802762	6216987
PP_17751	NA	NA	NA	NA	NA	333.115	NA	NA	NA	NA	6611967	6452681	7308692	6256957	5092181	5729003	6419116	4984458	6659624	6483525	7988692	6583119	2872018	2979363	2378612	2627624	6997895	6743893	8344486	8137140	8865752	6878323	7543750	7571304	6069359	6284724	5224963	4424961	5751690	8071564	6784243	5845983	6687128	6108689	7031498	6398408	6415062	7105817	8153591
PP_17775	NA	NA	NA	NA	NA	333.19	NA	NA	NA	NA	12935867	11808274	13042908	12729506	11253111	12020247	10568362	11340891	11007103	12073357	12017682	12138829	6029774	7328520	5435837	5149884	10200889	11062463	11520493	9998789	10806680	12194082	11156369	11314796	11721756	10107752	14401865	12160603	12625475	9259869	13053441	12266473	15262875	12212246	14855417	13232843	12720563	11520222	12514917
PP_17781	NA	NA	NA	NA	NA	333.205	NA	NA	NA	NA	1410014	726370	912196	1174456	908627	1233029	732724	1183868	767852	771339	628995	633105	2691123	2513085	5457266	2614332	1007026	649873	654566	640869	647800	778586	739275	594591	768241	721792	724260	706734	824935	670218	668129	953537	793516	849772	775897	844841	631011	483102	752110
PP_17837	NA	NA	NA	NA	NA	334.139	NA	NA	NA	NA	2950241	2416592	1833030	2095496	1446219	2365849	2120123	2082223	2972265	1916000	2360440	1848842	3974944	4507171	5482967	6104557	2848230	2216365	2297819	1972858	2665939	3650895	2663318	5291399	2553482	2769780	2536438	3419321	6341777	3304637	2636688	2719177	2916050	3265820	3115747	4714003	2372536	3076468	3042367
PP_17860	NA	NA	NA	NA	NA	334.991	NA	NA	NA	NA	5456746	5286380	6740848	6135941	5043830	4141852	5928137	5048069	5813540	5328653	6978719	6214322	1301643	2156415	2205466	1997975	4786764	6743830	7289149	5896677	5765299	4520146	4482851	5031919	4678107	5728417	4655185	4199791	4928951	6265347	5845014	4078908	6087458	5396633	5513303	5233648	4781723	5251323	5254322
PP_17897	NA	NA	NA	NA	NA	335.123	NA	NA	NA	NA	6962071	5777206	6061188	5152887	5959705	5233643	5126919	4970927	5797584	5328919	7227952	5412389	2498434	3718550	2546553	2248710	5478977	5356127	5483098	4774081	6485514	5540840	6877466	5662370	6608352	4881225	6836648	5079365	7393093	4313822	7506733	5999539	6534944	5432766	8245498	6788707	8261254	4318122	6550310
PP_17905	NA	NA	NA	NA	NA	335.131	NA	NA	NA	NA	295831	145926	184114	318555	151067	171441	258507	173151	6261441	7381727	5761259	7690152	2234473	718428	5336427	855486	7440861	7167934	8832424	7284734	22303945	29940955	34362844	17206101	34933391	30840177	37939629	41742142	21613982	13170438	19503104	18366880	11028886	17186685	11090014	18607899	37425325	29970834	22007395
PP_17965	NA	NA	NA	NA	NA	336.103	NA	NA	NA	NA	833405	706578	833143	1358403	420145	463019	659763	390775	1199213	1113854	792032	1009259	3741759	3714163	4488911	4947293	1711475	1500817	1215102	1810070	1454586	1776548	2001516	2650394	1224312	1383484	1171130	1668450	1615435	720930	1239637	1007570	417057	500440	534900	635352	463441	418317	464739
PP_17996	NA	NA	NA	NA	NA	336.843	NA	NA	NA	NA	3521149	3947524	3176096	2904487	4705880	4307320	3992291	4349273	3621011	3635030	3023204	4170721	5300480	4384780	5054232	5014891	3293896	3405670	3143063	3646278	4673863	5207298	5188572	4043551	5449681	5738186	4900416	6188022	3959658	6435171	4425012	5566895	4937878	4273858	4461032	5318722	4841265	5295175	3899432
PP_18021	NA	NA	NA	NA	NA	337.089	NA	NA	NA	NA	4077468	3043775	3539709	3453352	3373081	4598807	2985858	4224849	4187092	4115808	3133410	3834654	4396993	3456430	2931732	2872882	4476724	3723878	3285652	3592809	4319652	5054457	4448342	3064690	4067462	3334522	4432400	4678813	5043900	3489851	4737032	4899882	5768713	5692823	5415274	5801794	5403089	5142289	4469583
PP_18023	NA	NA	NA	NA	NA	337.089	NA	NA	NA	NA	2529544	2160015	2870868	2855199	2961705	2523323	2353044	2128113	2445978	2343383	2336416	2447295	2093628	1711807	1518784	3364138	3124247	2098611	2396463	4367343	2682365	3374682	3065145	2146898	3153298	2251866	3153889	3140514	2712382	2460979	3289084	2659148	4995351	3167379	4099215	4075799	2923454	3701515	2468335
PP_18033	NA	NA	NA	NA	NA	337.109	NA	NA	NA	NA	2504023	2968415	1939982	2001914	3221025	4402342	2598124	4199901	2777174	3337293	2655330	3475046	1250574	1368648	1368720	994566	2333520	2701344	2573322	2710786	2572235	2766554	2090089	1553048	2789574	2529030	2813042	2577830	3308717	3759065	3072259	3722714	3118661	3679210	3308429	4011508	3375444	3623884	2997073
PP_18049	NA	NA	NA	NA	NA	337.197	NA	NA	NA	NA	42469301	12575432	7951780	8790685	86762	NA	NA	NA	903743	624670	5220457	1033102	NA	NA	NA	NA	697027	743136	233737	1737202	269687	537707	795844	591996	1745616	857659	2611066	1140942	1533990	380988	1531266	721918	252825	600033	404131	981924	1098964	224346	5422027
PP_18106	NA	NA	NA	NA	NA	338.086	NA	NA	NA	NA	1406880	1558832	844399	1426621	2940503	2334884	1668537	3856723	3814659	2935708	2226968	3225675	1444668	2885458	1040278	2089610	2780823	4512706	3089565	2664257	1725333	2639169	1469000	910302	1738376	2025954	1932421	2013689	3676735	3719776	3353567	3133416	3507847	4363885	2441692	3783113	3401421	3151897	2230383
PP_18107	NA	NA	NA	NA	NA	338.09	NA	NA	NA	NA	7920122	6937041	12050039	7952943	1977657	1191678	7246608	1275437	11823073	5527285	16689938	6819144	6352512	2682547	3074725	3242831	8195908	9047052	9908988	10506826	9944054	6448293	6112386	19437224	10556594	11539691	4837708	3541606	6580586	7336838	5619014	3433048	5476148	5810404	5148686	3255858	4016865	5727835	12448312
PP_18137	NA	NA	NA	NA	NA	338.185	NA	NA	NA	NA	6906515	6978775	5539062	5974840	3634900	3082063	4821618	3233903	6157340	4301855	6376387	5028644	3928285	5569663	5672105	4854650	6035740	6323032	6468248	5625499	6612401	6268454	6358964	7565122	6030108	5903669	5132900	5050216	5318513	4610016	4362045	3663339	5495328	6103786	4781214	4450488	3991389	4362696	6165832
PP_18163	NA	NA	NA	NA	NA	339.037	NA	NA	NA	NA	1120466	1479604	1529229	1319998	1306195	1163412	1208416	1442881	1629901	1735117	2018744	1629564	896403	880120	849081	662108	1648492	1845896	1752141	1297435	3665717	4148625	4592035	3237344	4884410	5081577	4771494	5148870	3092778	3623075	3332483	4149982	2098970	2241474	2265430	2175218	4660841	4058758	3425258
PP_18171	NA	NA	NA	NA	NA	339.054	NA	NA	NA	NA	NA	NA	NA	NA	NA	111124	NA	NA	21117187	27093822	17615844	16421332	17284684	3411031	7985905	7916982	13523635	15722785	21257215	15690018	18518393	21316432	24578916	25582253	19255358	21101964	23616270	26640648	25414427	15081871	18981276	15759395	10672423	10941556	12026741	9296919	18400123	13219103	18341943
PP_18190	NA	NA	NA	NA	NA	339.083	NA	NA	NA	NA	1633649	6183684	5691315	4663856	4745850	1627053	7120783	1671777	4040721	4080813	6655123	4306447	5242725	3578238	7771993	5894508	1721047	5359319	4978308	7957945	5963479	1603220	5403695	7465277	4285182	6086235	1723339	1161283	1462753	4599263	2032674	1476992	2386667	1867843	2407992	2228022	1837943	2979220	5581525
PP_18200	NA	NA	NA	NA	NA	339.106	NA	NA	NA	NA	179546	134474	190584	171144	161969	162025	153278	139063	159750	186787	250726	170845	7655713	2134083	4252328	1634271	196186	157602	164598	171906	222622	202886	171153	202035	176308	156166	164011	149707	223323	167509	198245	184507	200884	194914	263977	162167	215085	147271	172699
PP_18205	4-p-Coumaroylquinic acid	NA	[M+H]+	-3.149	0.058	339.107	NA	NA	NA	(3R,5R)-1,3,5-trihydroxy-4-[(E)-3-(4-hydroxyphenyl)prop-2-enoyl]oxycyclohexane-1-carboxylic acid | (1S,3R,4S,5R)-1,3,5-trihydroxy-4-{[3-(4-hydroxyphenyl)prop-2-enoyl]oxy}cyclohexanecarboxylic acid|4-p-Coumaroylquinic acid	12247192	9599489	8629163	11290023	11592900	10162933	9170033	13546521	12098184	12247663	9893289	12247801	60330993	33977416	56412618	53243893	13473277	11253567	11813690	13968446	16752229	15909590	19469123	11252750	17709176	13206178	14204576	13288449	14973801	6490677	16127712	14864351	12902207	14366477	17565230	17854611	18145835	11585837	14258845
PP_18241	NA	NA	NA	NA	NA	339.154	NA	NA	NA	NA	4154567	3443222	3378206	3188773	3840550	3736805	2957879	3627074	3386128	4291547	3333770	3510291	2055612	2614591	1798530	1539831	4380878	3697804	3951008	2760046	3690529	4703810	4583803	5052082	3965083	3269474	5804095	4831636	5866341	3313348	4234405	4041194	5630046	4716960	5638214	4817616	5494808	4334161	4337831
PP_18350	NA	NA	NA	NA	NA	341.086	NA	NA	NA	NA	4607572	2723644	NA	2559209	3610452	4689867	NA	5218777	3137480	2935738	NA	3270394	2595778	1994914	1652621	2208295	2644793	2406147	NA	NA	2347040	2634141	2113484	NA	1861767	NA	2455674	2278601	2671641	2730095	3119546	3619102	2718780	3750102	3264465	3683593	2459770	2359441	2424057
PP_18351	NA	NA	NA	NA	NA	341.086	NA	NA	NA	NA	12167931	11344501	12033926	9475523	10509369	12513305	9208063	9373801	9116958	11666573	11555095	10193378	5614880	4872692	4436265	3663513	11379295	9692460	11082520	7338546	11010999	11071507	9452934	8408755	10818265	8698662	12025991	11502524	11948977	8951646	11637686	11273072	14435150	12628845	14865107	12023361	12435097	10790610	10832531
PP_18405	NA	NA	NA	NA	NA	341.175	NA	NA	NA	NA	2555889	2151188	2745592	3162095	3034582	3049044	2062740	3337336	2479152	2978965	2131457	2821358	1431508	1886235	1067361	1300255	2306849	2408616	2684875	1543974	2140321	2612860	1748761	2261712	2356107	2405160	3195458	3937864	2721417	2560430	2692756	3265208	3299071	3619336	2958559	3295983	2791586	3320525	3512910
PP_18414	NA	NA	NA	NA	NA	341.208	NA	NA	NA	NA	33369957	18395210	28834590	37112581	32170421	29800116	20822579	38271568	24811087	27900777	21170347	23144558	10835191	19282747	9451092	9694040	30240658	25126626	24274984	19307824	20612651	25231691	20280490	18910832	24358902	22437304	22689319	28767983	28554815	16803899	24576917	29166093	26156502	32228376	28090215	26454513	23603527	20227477	23417345
PP_18444	NA	NA	NA	NA	NA	342.175	NA	NA	NA	NA	1135996	1705086	1201997	1481939	3082415	2491197	2739944	2797632	3848331	5838366	3485982	3833076	6594027	7310431	9041744	7504366	2436821	3177204	3082101	4613621	5696141	7845039	10371482	6273548	11335902	9084511	13157202	14109963	4609859	3292274	4498008	5808113	4161900	5281881	4515402	5953515	7012385	5867728	4322371
PP_18449	NA	NA	NA	NA	NA	342.212	NA	NA	NA	NA	3108706	3610642	3398689	3510976	3315711	3522673	3860411	2963035	3326476	3415892	2980577	3050528	1115680	1647948	1682897	1446022	2594929	2546756	2564742	2713293	2495279	2203494	2158352	2804982	2264222	2541096	3232486	3431606	2695907	2267246	2950644	3469007	3876853	3714495	2843451	3308487	2424753	3640704	3189390
PP_18478	NA	NA	NA	NA	NA	343.102	NA	NA	NA	NA	18372374	14114538	8731841	14120029	16241911	20149865	12303443	20935644	16118814	14631221	10883343	16462410	12639727	12638977	8778985	10230278	11851933	13263716	10000038	11352364	13515553	13487051	12478015	9020833	10889965	11075419	13336878	14154616	12498873	13529878	14715695	16821046	14388123	18707738	16569900	19261159	13487513	15031171	13545224
PP_18581	NA	NA	NA	NA	NA	344.133	NA	NA	NA	NA	22916040	20600028	15484109	20005983	13838677	12631871	13213463	17395008	24661929	15540650	21949925	20655553	13386217	11890332	9200469	9124404	16207590	18418011	14981791	21099765	17744264	13512523	12203179	11596001	17204948	25696952	12658548	16070016	13026849	19976599	16596462	16236593	14152735	20941489	17810005	18103556	18094895	17706865	16017790
PP_18582	NA	NA	NA	NA	NA	344.133	NA	NA	NA	NA	6019699	5926752	6178655	5361448	5070535	4568824	4399110	5097018	6404512	6179649	6787714	6214969	3402295	3509700	2624736	3483725	7198724	5606637	6479995	6028564	6259701	6256537	5712486	7124874	5730240	5427208	5918678	5279343	6122442	6995109	6708463	5938040	7821016	7183771	7800347	6715773	5802431	7797521	5752795
PP_18604	NA	NA	NA	NA	NA	344.221	NA	NA	NA	NA	256511	121379	85254	257660	136276	87354	NA	NA	652906	775834	1035453	697708	5679833	2050014	3698787	1773635	865212	408577	302342	804698	1008149	1920707	2105697	1342215	701145	1103437	1218468	1183820	541958	449557	294081	285632	999724	808242	1843674	1268451	648806	644816	1017680
PP_18605	NA	NA	NA	NA	NA	344.227	NA	NA	NA	NA	1079414	1059114	453952	422035	319032	258912	353252	238807	3335405	3824926	5370748	4305268	1389524	445645	3534489	480376	3101092	2335863	4967003	3386686	11287945	21954865	27303731	16613056	49059490	38235718	53428989	52932675	17409592	14373543	13008196	15606153	3528785	3682735	3612879	5538219	26349308	21457595	15511690
PP_18646	NA	NA	NA	NA	NA	345.096	NA	NA	NA	NA	10362168	7291002	7136651	8006617	9062380	11513960	6852951	14294225	6864271	8166968	6117771	6927949	3856926	4573847	2298998	2812212	9029285	6990744	7065302	4970383	6646550	8242328	7559883	5423320	8001458	6350533	10418056	9624388	11045063	7540175	8581470	11479612	11861438	11618771	11488844	12297563	11439489	8826161	9427635
PP_18666	NA	NA	NA	NA	NA	345.13	NA	NA	NA	NA	6637318	5473670	4872362	5336801	5119925	5750660	4796036	5538854	5036628	4722031	4656968	4698997	2077542	2142266	1824438	2264252	5964875	4979205	5161701	4299977	4993930	4799412	4923169	4959898	4282841	4518790	5411568	5229302	5985823	5933618	5281482	4791496	5944966	6447750	6103114	6084764	5652975	5509168	5149606
PP_18790	NA	NA	NA	NA	NA	346.185	NA	NA	NA	NA	19557461	14306868	21262494	17508826	15054242	13571297	10794587	13325982	20435734	19501820	23301753	18583917	5792067	7880431	6934434	6256021	22182967	22365127	25121880	14277410	19648102	18894053	18991225	15271108	18660789	17451242	20230581	20547418	22914790	15105361	23005506	18617238	23719468	24317420	25040773	18562679	23542076	22800745	21325157
PP_18830	NA	NA	NA	NA	NA	347.075	NA	NA	NA	NA	3967290	4376906	3086658	4247884	4066416	3816647	3347709	4715346	4595854	4083166	3261264	4391433	2396316	3280435	2423834	3013399	4437740	4080068	4352839	4234688	4168980	5018565	4526791	3112412	4408346	4134785	4248550	4753641	4650532	4056204	4720664	5480899	5668204	5394239	5596033	5979703	5257752	5050550	4231574
PP_18866	NA	NA	NA	NA	NA	347.13	NA	NA	NA	NA	8974077	9558528	6902602	8870193	7957844	9724270	9799326	7383391	9340170	7118978	9389189	9459970	2599667	3822771	2938624	3133548	8524238	7850543	10426016	9386526	9295318	9553173	10020666	10258541	9126021	7776976	7412899	7313645	6674179	10690432	8146337	9194119	8795714	8722526	8844754	9333950	8230021	10184255	9339865
PP_18918	4-Pregnene-11-beta-17-alpha-diol-3-20-dione | (9xi,11beta,14xi)-11,21-Dihydroxypregn-4-ene-3,20-dione	NA	[M+H]+	-2.8673 | -2.0638	0.0015 | -0.0145	347.221	NA	C21H30O4	346.214	NA	40712651	46980455	38808567	37231416	39190335	38897834	41585118	37316628	34871671	39162693	39795709	34914035	38922274	36242826	37676685	38425534	37901644	39343168	40396838	45520887	43683364	38240842	41587897	44072424	43066491	46204057	40603023	40309792	40054707	47187067	36911282	39540278	43001330	39380712	45602208	46224159	38478519	37618660	43186402
PP_18923	NA	NA	NA	NA	NA	347.255	NA	NA	NA	NA	24916409	21965917	19219937	23265711	25811359	29838725	21255027	30901402	19033234	23049443	15964921	20141158	13484733	16026159	12269087	10394345	21004779	20082456	17373315	19497888	18801499	22299330	18725814	16667368	21217197	20145711	21842765	24770889	21671180	21082827	20323053	26335803	27810743	31410355	28305193	31369605	24133533	24939372	25078883
PP_18950	Adenosine monophosphate	NA	[M+H]+	-1.1596	-0.0232	348.07	Nucleic acids	C10H14N5O7P	347.063	5prime-AMP|5prime-Adenosine monophosphate|5prime-Adenylic acid|AMP|Adenosine 5prime-monophosphate|Adenosine 5prime-phosphate|Adenylate|Adenylic acid	5282209	6662808	4125876	9824816	12203863	10615969	9153237	13026879	11293784	11131332	8448573	8807100	48669327	44728000	38685360	58751157	8062977	8404039	7705756	8641295	10037995	10835319	12020531	12566175	15614800	10634024	11509543	13568158	15468823	10384511	11920306	11179735	5012161	5070622	5620916	5747558	5366160	6097124	5469852
PP_18981	NA	NA	NA	NA	NA	348.201	NA	NA	NA	NA	2743489	2393525	2397203	1487614	1992434	1515739	1381871	1622504	2834421	2476388	2994096	1669496	784529	754416	647820	932633	3297510	2662241	2578958	2099915	2747159	2710489	2365562	2374831	2193607	1961508	2680593	2128901	2708873	2394586	3209963	2812689	3792747	3090902	3926430	2862759	3086741	2991084	2675080
PP_18983	NA	NA	NA	NA	NA	348.201	NA	NA	NA	NA	2536386	2485694	2360089	2751013	3013108	2635342	2084699	3332031	2568843	2837344	2526457	3099317	949735	1176390	721535	955226	2329936	2827988	3018868	1760514	2143074	2912041	2016534	1954969	2414336	2142576	2876414	2970489	2963285	3020459	2877174	2898401	3768575	3882976	3443254	3370594	3303751	3431352	2900815
PP_19033	NA	NA	NA	NA	NA	349.089	NA	NA	NA	NA	6772481	4462634	5807305	3356014	3197131	3310668	4064014	4454417	5324241	5400579	3429861	4717928	5021834	4969030	5845754	4923139	4884881	3527694	3993713	3934618	6983053	6623129	6816804	4974274	5953177	5076915	5743511	5384556	4858552	6464072	4584034	6246362	4946073	5269473	4587315	6404099	9102661	3894039	4075034
PP_19152	NA	NA	NA	NA	NA	350.232	NA	NA	NA	NA	3919202	3799820	4234374	2853201	2017920	3128334	2030191	2665728	3596620	3682905	4306720	2720988	3193190	2826587	2369379	1491329	3852187	3305317	3160054	2600415	3038405	4513792	4061081	3697826	3602345	3823978	4119369	4299871	2764194	3271155	2908371	2255670	4213508	3695484	4040327	3278371	3150912	3207286	3204536
PP_19188	NA	NA	NA	NA	NA	351.068	NA	NA	NA	NA	2221557	1667479	1999437	1948077	2341780	2357631	1803714	2090017	2271736	2398686	2001958	2331490	1822135	1811132	1504909	1815844	2134044	2331129	2300731	1994230	2308406	2650481	2407002	1695195	2327567	2335800	2577461	2437047	2584714	2257412	2763252	2814933	3215287	2897291	2901431	3010142	2906660	2443914	2456313
PP_19210	NA	NA	NA	NA	NA	351.141	NA	NA	NA	NA	11880692	11157478	12346837	13180415	10610034	10187815	9127974	9682714	11507376	12257661	11758569	10974339	4590856	6829176	8095119	8096012	13501536	14359739	13997435	11680123	12643114	13193382	11985487	10892664	11567049	12093158	11796728	12187257	12562616	11382036	13989506	12931508	14288801	13110989	14035639	12715586	13185540	12416237	12921855
PP_19213	NA	NA	NA	NA	NA	351.141	NA	NA	NA	NA	29918788	25266884	26695459	22696843	20685536	24159627	18453576	19099886	26854226	27449464	25355490	24311682	9597566	10961789	12537328	10568015	33754750	27298374	28788551	20936411	30417035	32052516	30468073	24792180	26656920	22536260	32608213	26305022	29142688	25395183	32873353	27558194	36587086	31147788	34582097	27167868	30798344	30039059	28958731
PP_19214	NA	NA	NA	NA	NA	351.141	NA	NA	NA	NA	3230953	2728898	3620537	3421150	2765391	2387462	2487037	2149726	3475840	3934438	3917785	3454233	831430	1171055	1622210	1590519	4497876	4165737	4581363	3190551	4046127	3854476	4236692	3338404	3683661	3103206	4185032	3611265	4038841	2814353	4897891	3747082	4119411	3730717	4301770	3167485	4168562	3473603	3936906
PP_19280	NA	NA	NA	NA	NA	352.196	NA	NA	NA	NA	2586336	665723	1096484	754216	581506	736925	553897	649499	4888382	2239017	2183259	2258739	370396	621612	323395	327575	3815409	1715889	1667971	1061709	2593942	2493787	1456416	956196	2043607	1795175	1822618	1323729	2262120	3200324	2993625	3110231	2979271	5032928	3058379	3301014	3151371	2979481	2006131
PP_19284	NA	NA	NA	NA	NA	352.196	NA	NA	NA	NA	2992052	578228	1151562	865014	394987	557896	385917	506796	5759608	2681433	2256205	3019936	287654	682503	278235	270706	4487146	1972668	2260630	1214071	3222140	2650024	1523477	878606	2408826	2186156	1976324	1758967	2981154	4092225	3813355	3971672	3348043	6839676	3564462	4373907	4400028	3560859	2451456
PP_19332	NA	NA	NA	NA	NA	353.052	NA	NA	NA	NA	2699089	3210718	2475666	2696329	2982336	2946789	2672475	3158548	2313216	2672420	2428578	2758806	1898407	1713393	1952254	1567072	2130910	2443064	2567906	2485940	2512000	2351872	2293726	2076808	2511900	2327499	2373441	2629090	2443843	2775960	2731295	2538660	2771087	2669308	2672248	2954170	2585774	2675506	2877263
PP_19342	NA	NA	NA	NA	NA	353.083	NA	NA	NA	NA	23489938	18713578	17919083	16664659	23170497	30170584	18419662	27079967	22385358	24319471	18832728	24452898	19220584	17378611	12908876	14356823	20306019	21095131	18652652	17831065	21839312	27672148	22738915	13804768	25318842	20772571	27379100	27638594	25685727	28348316	24893199	31353736	31008046	29956711	26726137	34188259	27979285	30279608	22288628
PP_19357	NA	NA	NA	NA	NA	353.12	NA	NA	NA	NA	4213488	4457774	4457114	3973286	4397189	3977201	4693544	4061817	3255261	3089315	3292707	3640005	4435462	3718105	4684124	4475938	3388378	3934170	3584292	4007639	3762234	3472034	4014985	4440489	3810635	4228823	3128826	3272997	3499861	4528995	3374274	3222184	3160979	3856124	3330093	3533024	3132674	3309780	3887179
PP_19359	NA	NA	NA	NA	NA	353.133	NA	NA	NA	NA	12121784	10970303	12018284	12458420	14523669	13171332	12154452	11678537	9926507	11074436	10435518	10790201	5628515	7728998	5298582	4815203	9303343	11041982	11900621	9230654	9838904	10207237	11316359	12168108	10203870	8496155	13338207	11847198	12498060	8271663	11591760	10914497	14572525	10433222	13830467	11288136	13455051	9438047	10099794
PP_19376	NA	NA	NA	NA	NA	353.156	NA	NA	NA	NA	9120411	8766226	9729197	7470018	12404430	10265995	9390289	7392323	7663621	8311645	7188360	7806514	4944222	3449562	3778011	3945023	6637195	6511659	6591419	5921586	6779047	7036319	6842863	6826703	6246134	6271344	7277198	7218145	7686198	7224351	8070668	8161129	9971458	8642047	8775825	6773375	6583961	7174054	7742038
PP_19400	NA	NA	NA	NA	NA	353.268	NA	NA	NA	NA	406741	332597	170226	248370	544006	606306	308784	611673	228353	383284	155449	247848	3481244	2917328	3941838	2282017	190348	220692	175551	521018	343314	431586	353134	248579	766311	392950	306628	753306	323610	208591	248158	386176	NA	NA	NA	NA	79790	102104	82635
PP_19521	5-hydroxy-2-methyl-7-[(2S,3R,4S,5S,6R)-3,4,5-trihydroxy-6-(hydroxymethyl)oxan-2-yl]oxychromen-4-one	NA	[M+H]+	-1.1359	0.0098	355.101	NA	C16H18O9	354.095	NA	814780	644982	658817	504814	513485	533091	593395	492939	788791	635404	828571	675761	250662	235193	193533	265718	684163	563804	645912	582972	674173	756961	561693	535986	639725	639167	664259	558593	606082	786777	706310	692989	800686	777183	739377	675065	668989	746326	657916
PP_19559	NA	NA	NA	NA	NA	355.172	NA	NA	NA	NA	4386687	4444347	4207318	4551985	5323483	4124268	4248163	4769964	3553311	4727022	4458872	4447682	1648614	2495136	2233072	2553200	3563737	5544593	4755836	3579989	3390885	3453251	3994155	3402370	3916044	3569052	3759830	3986430	4501754	3657787	4411246	4116924	4372212	4107916	4136408	3315915	4847099	3963601	3565724
PP_19563	NA	NA	NA	NA	NA	355.172	NA	NA	NA	NA	7250377	8599928	8868191	9918247	9849636	7670582	9471246	7846118	6699516	9222288	10138501	9348020	10213880	9154961	13897146	10741569	8301089	9119731	8641485	8525467	8367713	8241582	8874635	9267831	8701087	9127434	8289081	7141024	7878416	8602869	8171286	8401734	8957959	8757470	8814206	8829757	9019684	8499924	9545089
PP_19565	NA	NA	NA	NA	NA	355.172	NA	NA	NA	NA	68239554	84559595	67104000	63355781	75833097	67843014	87006221	68492775	62374125	67568959	58151430	63736207	51714136	43817632	62327186	55157793	64893892	58025963	60674717	70544116	65013006	70759930	65171851	76707662	63904681	74756496	58645614	62470002	61877341	74141913	62960012	69699829	72026598	71583125	70558401	70470746	62526490	71396001	69099340
PP_19566	NA	NA	NA	NA	NA	355.172	NA	NA	NA	NA	20000811	21692213	12043719	15557924	19332133	23988019	22720788	25922613	17040945	15476791	12873608	20595396	13545242	21620932	18817398	18395362	18690417	16870875	15049572	17598978	14226423	22257652	17794235	16263039	14402339	14978699	19127985	20833147	19706897	21436739	18741025	20862648	24505611	23313829	22441303	24198835	22064394	20932500	15589987
PP_19568	NA	NA	NA	NA	NA	355.172	NA	NA	NA	NA	3529624	3986053	2777651	2967168	3223767	3328869	3278609	3307240	3428639	3524631	2862226	3159318	1926321	1977120	2525222	2687460	3669201	3411748	3329218	3313321	3641197	4268628	3973315	3091156	3845916	3845511	4202365	4050136	3356042	4132265	3477493	3908870	4143854	4340405	4468335	3991485	3599723	4142092	4058937
PP_19569	NA	NA	NA	NA	NA	355.172	NA	NA	NA	NA	3352790	3388239	3379754	3899213	4289856	3722487	3509139	4549580	3304733	3632940	2881717	3906479	1921451	3386266	2690422	3128598	3361573	4313508	3841978	4019008	3165366	3416330	3324978	3001152	3346178	3686723	3184671	3706162	3927996	3485528	3605986	3734483	3475632	4623853	3745253	3702863	4369251	3729277	3568025
PP_19570	NA	NA	NA	NA	NA	355.172	NA	NA	NA	NA	3984652	3936551	5335164	4858925	2016276	1493698	1679669	1588908	4203690	4312689	3650518	3782829	568452	903516	1146637	1368268	4564493	5109982	5428201	4603729	4235635	4667087	3879129	3520311	4146345	4677155	4219290	4470334	4770936	3717346	4174837	4262994	4495034	5301307	5009623	3590430	4705739	4763186	4721379
PP_19571	NA	NA	NA	NA	NA	355.172	NA	NA	NA	NA	2975198	2291494	2839246	2211792	2492062	1997895	1813868	1937561	2428542	2714339	2350951	2753517	1073450	1300725	1658980	1523321	2868266	2292746	2684721	1841769	2801225	3290618	2553998	2119660	3051836	2022661	3429400	2907973	2672267	2316090	3230133	3134594	2994687	3187454	3390850	2466033	2923206	2591378	3004722
PP_19611	NA	NA	NA	NA	NA	356.118	NA	NA	NA	NA	3699335	4305037	5213553	5077286	4456245	3080694	3285958	4502466	5284414	4926446	6870896	5551184	1516428	2478487	1415391	1967279	4513190	6419057	7898332	5081809	3949676	3690442	3593789	3771598	4842251	4752400	4195263	4684956	6744977	6203286	6171030	5339008	5263545	4714280	4384497	3845377	6537921	7744479	4361195
PP_19687	NA	NA	NA	NA	NA	357.151	NA	NA	NA	NA	4334478	2934060	4190169	3482934	2893106	4009347	2894870	3349963	2856215	3037878	3480563	2971688	1917412	1522986	1825200	1037389	4754691	3092942	4035567	2434967	3658526	3926187	4019642	3325385	3009344	2412190	4299874	3337122	4017320	2704190	3925608	3366952	3899401	4005000	4540927	4039790	3398891	3629378	3927689
PP_19707	NA	NA	NA	NA	NA	357.203	NA	NA	NA	NA	4461746	2965952	3722749	3865220	4157505	4869123	3050294	5851277	3004740	3471054	2904014	3084077	1581325	1718920	1238830	815196	3655321	3332114	3214155	2100927	2590999	3220965	2400393	2143042	2914017	2700876	4101556	3768931	4049633	2891384	3648065	4652266	4356353	4916340	4251477	4781864	3720238	3302559	4165896
PP_19747	NA	NA	NA	NA	NA	358.184	NA	NA	NA	NA	3202234	2664641	4176129	3726276	1423585	1512039	2516433	1550445	4555326	2838070	4371926	3092093	1784292	2810300	3430898	2969861	5048862	3561940	4286813	5107841	4252357	5616452	6519070	9113781	6077628	4417940	5131152	5246264	4724722	3091600	4673390	3327960	3135732	4526713	4224780	3633653	2732972	2635253	4926714
PP_19758	NA	NA	NA	NA	NA	358.206	NA	NA	NA	NA	NA	NA	NA	NA	NA	NA	NA	NA	550899	747653	456760	555732	145418	NA	356483	NA	803939	517720	695263	336705	2039599	4016229	3506141	738477	4078977	3098651	5951014	5693075	2253744	753114	1948493	2082721	1320777	2053996	993312	1829901	4147929	3666152	2202158
PP_19761	NA	NA	NA	NA	NA	358.237	NA	NA	NA	NA	846919	418582	593894	756142	484227	548583	626034	335220	797937	1123835	928387	719556	3709576	2772614	5733467	3218362	1654338	620276	609260	1032617	1437967	2922336	2742031	1859974	1202506	1392750	1824634	2125034	1009975	607449	762979	575138	986956	1046374	1609702	1202847	694105	686884	1211060
PP_19799	NA	NA	NA	NA	NA	359.112	NA	NA	NA	NA	2644402	2149479	2110331	2118447	2786205	3281810	2182847	3364953	2109299	2353761	1573856	2073887	1277697	1627884	655587	1040741	2100694	1991671	1992059	1339155	1761874	2415457	2068512	1945765	1863332	1638240	2654551	2867747	2541937	2454468	2181591	3050209	3232907	3103562	2975551	3179717	2618150	2400815	2437999
PP_19833	NA	NA	NA	NA	NA	359.166	NA	NA	NA	NA	3640696	3388073	3863402	3749407	3650625	4025153	3322654	3182804	3022223	3467679	2723882	3491820	2953017	3071371	2431592	2761454	3413133	3221469	3471010	2849459	3331322	3658069	3165883	3134380	2970966	3127024	3837544	3442045	4228381	3467970	3409871	3045191	3796281	3600411	3475039	3657989	3195164	3480268	3331974
PP_19834	NA	NA	NA	NA	NA	359.167	NA	NA	NA	NA	2900799	2394570	4102690	3955399	3427611	2857060	2438163	3955744	2358700	2620362	3655776	3022086	2452729	2829818	2157002	1756253	3012367	3378668	3561267	2017304	2605285	2742183	2773009	2297473	2994856	2572436	3074143	3202252	3998405	2239833	3629333	2881303	2240622	2923710	2821551	2518301	3278552	2642875	3026008
PP_19849	NA	NA	NA	NA	NA	359.218	NA	NA	NA	NA	4582826	3116703	4855094	5954313	4975181	5364692	3414624	6300361	3476120	4784557	4186098	4251189	3037510	2561436	2535799	1693848	4772788	4555127	4572763	2998260	3687638	3810405	2999190	2986072	3432049	3227556	4311161	3901792	4911427	3476612	5368742	5408612	4973526	5801374	5058185	5368361	4525644	4130888	5210088
PP_19893	NA	NA	NA	NA	NA	360.143	NA	NA	NA	NA	700032	756006	552727	675830	1068280	798508	1494761	831496	587331	763208	1007673	752074	2956410	3097971	3928037	3948150	676991	853503	604175	1136810	919891	1116187	1394397	1949048	1105929	1097030	901103	1521816	619893	856891	609481	790632	487796	723368	595867	636492	548505	613306	773435
PP_19896	NA	NA	NA	NA	NA	360.143	NA	NA	NA	NA	4392584	4185613	4028131	3713086	3820603	3896053	2596557	2830205	3817358	3051357	3930466	2662551	3069122	2735149	4428451	4573664	4512548	3671379	3394204	2860007	4137128	3828251	4702907	4930251	3030943	2991502	3033109	2977078	3550016	3778495	4319507	3922112	3220716	3709001	4069696	4003497	2677863	2616241	3990638
PP_19901	NA	NA	NA	NA	NA	360.164	NA	NA	NA	NA	2978832	2467368	2786749	2590554	2517988	2638640	2400066	3504041	3116560	2817854	2577080	2688576	1729867	2085357	1562499	2150768	2721144	3342258	2887180	2248741	2825745	3673625	2829002	2286076	3027167	2664874	3164058	2921293	3320762	2813399	3282862	2988454	3273585	3943694	2935273	3480963	3781083	3488003	3139134
PP_19903	NA	NA	NA	NA	NA	360.164	NA	NA	NA	NA	2105660	6923563	8506392	6322219	5508259	2270949	8786235	2757826	4886881	7117227	8316685	5127797	3997524	2695688	4401094	3345964	2364601	5632657	6837731	9450806	6745713	2408327	4264967	6572590	6256516	9711631	3050573	2611493	2880754	3091223	3613204	3099000	4123301	3864815	3054421	3567128	3082536	5034757	7590087
PP_19967	NA	NA	NA	NA	NA	361.091	NA	NA	NA	NA	37431705	21625857	19881740	24524830	30337377	42868101	19636733	48445684	24782342	29563086	18149081	21349453	10463425	12212239	6904023	7141761	33560329	21082591	19031339	15168275	21212449	27470860	25656102	14630325	24433126	19611112	33727846	31231148	34736824	23793078	29328001	38084704	39348718	40789779	40491558	41742824	33751343	26487929	31485842
PP_19980	NA	NA	NA	NA	NA	361.123	NA	NA	NA	NA	4797404	4342193	4076159	4257830	4078275	4792943	4506524	4225492	4763891	4715590	5004720	4453104	2336419	2708197	2244975	2472480	5916321	4724840	5302768	4538205	5081365	5125490	4936528	5496569	4322911	4540774	5285458	4973417	5170022	5060452	5098776	4522834	6165890	5604783	6265551	5621806	5435559	6012358	4578047
PP_20013	NA	NA	NA	NA	NA	361.2	NA	NA	NA	NA	2469674	2206644	1924572	3044037	2686243	2516037	2042550	1926533	1818669	2602511	1715410	1583440	6179880	4720237	7155038	4122151	2910337	1950252	1752669	2793858	2989547	3477713	5000309	3324720	2403000	2932208	3444750	3681649	2748239	1607210	2115062	1875071	2131069	2269725	2536268	3178981	2006918	1720997	2574230
PP_20189	NA	NA	NA	NA	NA	363.249	NA	NA	NA	NA	3533603	1955723	2900976	2871483	2889004	3977488	1667820	3753717	2179154	3147373	2297947	2237022	1424659	1497892	1089525	864297	3106822	2241810	2377252	1431878	2464422	2861181	2320626	1984993	2434718	2077773	3538974	3310396	3156160	2178031	3224106	3655891	3864209	3866265	3502094	3528955	3332799	2715057	3485737
PP_20369	NA	NA	NA	NA	NA	366.051	NA	NA	NA	NA	3121969	3971927	3143566	3336301	2964862	2743303	3042186	2999356	3488968	3498510	3746115	3633047	1264010	1431967	1286506	1930751	4017626	4310126	4243438	4516369	3584227	3231199	3081943	3534324	2816067	3726633	3178230	2954403	3365866	4247483	3226785	2940713	3733279	3529208	3639897	3540033	3626735	4428352	3381164
PP_20411	NA	NA	NA	NA	NA	366.212	NA	NA	NA	NA	3799000	3444126	4267183	2967251	3189505	3144286	2561962	3604880	3896837	4152593	4464074	3374939	1806981	1955557	1205401	1256310	3557132	3849056	4309704	2840270	3629325	3831343	3732725	3720966	3358502	3163167	4408025	3989246	4427227	3641035	3910090	3182019	4829414	4526265	4233962	3299422	4366681	4641650	4106321
PP_20416	NA	NA	NA	NA	NA	366.226	NA	NA	NA	NA	14467629	12042072	14517179	16402807	13100720	11320084	8906457	13228989	11176585	13659163	11407664	9874110	29344656	25956046	31067234	19650176	14290808	11602912	11142728	13046649	15063474	15908287	19532328	17524072	14553241	16068095	16620133	18334780	13200704	9450613	11372592	9308053	10452405	11882307	10459996	12360896	11133275	10144969	13164929
PP_20478	NA	NA	NA	NA	NA	367.135	NA	NA	NA	NA	5428025	2384451	5955144	2293614	1991317	2873509	2017800	1656762	5807859	3614676	5177448	2777682	1349172	1108750	1362568	1364999	6574960	3319012	5727040	3124414	5848176	7086654	5819453	5201959	4510468	3788821	6998252	4742904	5109330	5152344	5084279	4260607	6996433	5565774	8112095	4830290	5268075	6358709	5799476
PP_20492	NA	NA	NA	NA	NA	367.17	NA	NA	NA	NA	1551597	748577	774586	782856	624952	903129	541437	846314	2818373	2076211	1148237	2245780	368361	554788	343063	361146	2455735	1715615	1425394	1412979	1904583	1889900	1218319	880222	1468026	1490518	1329000	1546836	2140155	3359797	2181790	2837029	3069683	4774581	2400199	3402312	2977329	2915535	1753037
PP_20536	NA	NA	NA	NA	NA	368.097	NA	NA	NA	NA	97164453	95083437	113205408	89983018	68147607	77809120	109880892	58372202	102835351	101452721	128454178	84187249	45349703	47177968	59484319	63741283	130560937	99610896	114745754	122346639	114519878	112595764	120760062	191160238	93911876	98449004	109995937	91583909	86652646	110461542	92900103	85984032	109881963	97933369	120939077	102233094	88564411	98521001	102063661
PP_20588	NA	NA	NA	NA	NA	369.026	NA	NA	NA	NA	4252763	6783518	6177089	6006532	5433877	4051810	6291080	4456962	5108837	5667188	6408168	6198015	6148527	4899355	6566309	5819251	4129231	5960334	6377131	6342615	6331310	5765311	5840718	6344196	6056971	5976647	4305144	3878961	4501369	5934556	4989748	4211043	5031166	4762604	4880719	4827493	4310598	5084453	6139513
PP_20589	NA	NA	NA	NA	NA	369.027	NA	NA	NA	NA	3183849	6360553	5798039	5564545	4832418	3634794	8975594	3284267	4501721	5088950	6722145	4730516	3345488	2970226	4216946	3526076	3550139	5680078	5962550	8823506	5153769	3462811	3969410	8301350	4577363	6431751	3257322	3190120	3049802	4281946	3290364	2991295	4403173	3816189	4018371	4302818	2951558	4631794	5335588
PP_20649	NA	NA	NA	NA	NA	369.151	NA	NA	NA	NA	8031559	6645363	7118986	4771717	5313759	6545557	5285052	5241273	5628441	5545391	5798205	5584189	2902397	2476186	2384420	2743853	6829870	6001360	6516015	4582466	5825792	6931665	7406543	7051533	5744521	4429458	8043611	6164635	6522681	7052961	6141757	6002908	8179388	6952980	8051394	6317152	6156463	7086156	6349387
PP_20677	NA	NA	NA	NA	NA	369.383	NA	NA	NA	NA	16959383	20602822	16301837	17649885	17116587	17143961	18445326	16297536	17596810	17267519	18099895	19448271	18425024	16288451	20042970	17274191	15479320	18302711	18683775	17978848	17655893	17424096	17749303	18622734	18265378	18538475	17677810	16315911	17574052	20271866	16732782	16907246	17373850	18536895	18499529	19686264	17955560	17700223	18604536
PP_20701	NA	NA	NA	NA	NA	370.152	NA	NA	NA	NA	4268473	3083373	2708192	4799063	3509270	4006816	3727186	3818398	3665518	3193410	2426670	4667630	1289904	2440005	1831678	1982384	3113439	3292172	2732021	2524678	3029415	2991370	2603714	3607894	2370873	2862455	3311592	5045334	2910105	2780400	2944512	3727620	3709713	4413390	3589949	4224189	2522644	3933711	4305741
PP_20794	NA	NA	NA	NA	NA	371.167	NA	NA	NA	NA	3553005	2820623	NA	3749235	3311625	3889324	987592	4107580	3502435	3193612	3888690	4231492	2119091	2505673	2070371	2079598	3763998	3288931	3323472	1399345	NA	3723145	2772992	NA	2788997	NA	2451652	2806790	NA	3252386	3362541	3216816	3206706	4253628	4271706	3813613	NA	3832861	3387865
PP_20796	NA	NA	NA	NA	NA	371.167	NA	NA	NA	NA	3934470	3616481	2585406	1271282	1721250	2331412	1701614	1552054	3338150	2243174	1667390	1926752	1008051	512317	773327	1065070	3628278	1828644	1875012	1759448	3287493	4220217	3563980	2878783	2509099	1724422	4045488	2555638	2721554	3684327	3289266	3383621	5411754	3672690	4857727	3658521	2841233	3167940	2825269
PP_20797	NA	NA	NA	NA	NA	371.167	NA	NA	NA	NA	7687553	9357955	11246392	6651564	7205634	7341743	8528593	6374255	7050026	7221278	10457443	7240373	5120009	3697450	4929544	4689580	7386601	8899690	9654911	7962494	8853563	7830793	9094030	11189205	7865369	7072500	8423783	6572445	7387139	8908940	7291544	6655413	9423479	7525393	9164458	7669749	7901578	7942658	8257443
PP_20805	NA	NA	NA	NA	NA	371.167	NA	NA	NA	NA	3435606	3410375	3258237	3354725	3268327	3660738	3620375	2952273	3085830	3222741	3446854	3271102	1886481	1973118	2148577	1855683	4056945	3301360	3361149	3011581	3307829	3540158	3629311	3685598	2940030	2789470	3345487	3012745	3505379	3259090	3353472	3105503	3726490	3516203	4020954	3915136	3373494	3267148	3253228
PP_20806	NA	NA	NA	NA	NA	371.167	NA	NA	NA	NA	2879832	2252563	2178095	1406981	1809726	2608722	1585338	2189119	2803461	2039783	1357487	2130119	1371983	1161973	1063400	1199531	2772535	2004129	1880815	1732535	2328532	3024727	2663432	2270655	2109128	1712848	2986750	2649805	2715233	3403811	2902533	2367567	4137288	3409675	3609455	3601409	2780479	3427930	2340633
PP_20812	NA	NA	NA	NA	NA	371.167	NA	NA	NA	NA	25178976	22138875	22933593	17620956	18629197	19616927	18799175	19693850	23978787	19476475	22739985	21648419	11424322	11813153	11755017	14609816	21980975	21582750	23722959	16720951	23411026	24847237	22308176	19910538	21052935	18757184	22410351	21347003	21074884	24511798	22087264	21634937	25452278	24035718	24119101	22368456	22575616	23408026	21419242
PP_20828	NA	NA	NA	NA	NA	371.205	NA	NA	NA	NA	5170528	5249291	4411391	3530191	4096883	5266344	3957847	4352130	5044423	4848770	5062543	4985799	2938207	2413788	2182638	2434896	5768727	5022450	4412838	3942805	5208181	6118330	5318375	4374482	4430207	4112606	5854890	5306394	5451386	5564571	5303275	5128098	6802485	6840156	6420057	6374819	5534660	6663436	5231114
PP_20902	NA	NA	NA	NA	NA	372.544	NA	NA	NA	NA	3499747	3875635	4562538	5203551	3776981	3568557	4528051	3036565	4106707	4363739	4069071	3983044	11080546	8593886	13348417	11358217	5263640	4930861	4040548	5257616	4921277	6174744	6907667	5971067	4811602	4666752	4667377	5172587	4298232	3455860	4032389	3176019	3840848	4101614	4386818	3915696	4185066	3503487	5081117
PP_20949	NA	NA	NA	NA	NA	373.146	NA	NA	NA	NA	3711127	2566850	3230030	3864345	2373672	3774118	2541340	3157265	2959402	3180943	2691882	4025499	1168775	1566292	1465248	1213488	3658234	2851970	3116810	2162531	3293101	4213646	2756671	3216265	2584466	2605649	4123724	4761363	3614063	3355800	3206151	3734809	4047970	5132138	4361167	5094710	3254327	4178860	3901231
PP_20970	NA	NA	NA	NA	NA	373.182	NA	NA	NA	NA	5604800	6767812	6510171	5768031	5691458	5703174	8335577	5407160	5217414	4894931	6448207	5438298	3289689	3760199	4149826	3283898	5415434	6250392	6484322	5946095	4637370	5034046	5852119	8342951	4710789	5980720	4592234	4835277	5557640	5463756	5439982	4762639	6346601	5406152	6247864	5230575	6141861	5582219	5736516
PP_20972	NA	NA	NA	NA	NA	373.182	NA	NA	NA	NA	2796836	3401775	2083157	1896822	2707173	2603257	3873570	3257422	2407891	1745832	1982036	2200500	1431675	2552888	1338392	1439662	2222576	2112964	2063056	2138647	2059259	2093359	2158466	2568642	1735443	1993064	1702124	1928675	2114300	2245396	2219749	2222519	2925111	2595998	2684386	2646886	2483266	2250404	2029263
PP_20974	NA	NA	NA	NA	NA	373.182	NA	NA	NA	NA	10904825	10764616	12390355	11484843	10213472	11856017	9692732	11798877	10407634	10956255	11473749	11666769	4404174	6844686	5320407	6438230	12235264	12022453	14282881	9640424	10085929	11460379	11260640	10980971	10178496	10209504	12115213	11437639	13057373	11543894	12671755	11765774	14192763	12416878	13085481	11948843	12819406	12557391	11852418
PP_20985	NA	NA	NA	NA	NA	373.221	NA	NA	NA	NA	1201712	3481180	2799370	2256445	2178882	1169527	3575287	1380604	1804668	2090377	4285828	2095853	1552460	1314786	1000239	966124	1019478	2728959	3232635	4102293	3954025	1083860	1965997	2967303	2191426	8621485	940999	1312109	1229964	1369699	1368272	1412443	1668436	1491269	1712669	1615452	1549679	2143402	2915169
PP_20987	NA	NA	NA	NA	NA	373.221	NA	NA	NA	NA	3405173	13600966	18207095	13387450	11447880	3902954	25819584	4089544	12034711	12955835	30972988	11557298	7417497	4814389	8908725	4907062	3816251	13998229	14863235	26662496	15334705	3568563	12585660	31315961	9021854	24585428	3647041	4144378	3718351	7649785	4677777	4408206	5682738	4614328	5975820	5602783	5482169	6551281	11833873
PP_21043	NA	NA	NA	NA	NA	374.216	NA	NA	NA	NA	1915040	1695994	3023556	2862850	2523015	1480862	1184485	1694441	2487105	3360241	2319948	2431109	616259	880928	860029	615390	2154943	2744216	2731357	1669714	2069457	2039851	1888083	1629197	3018266	2524574	3110757	3628924	3061418	1780562	3793912	2836472	2826616	2804537	2313857	2190766	2900104	3218231	3557875
PP_21045	NA	NA	NA	NA	NA	374.216	NA	NA	NA	NA	2890053	2186682	3206351	2650224	2653486	1800111	1309506	1942309	3174542	4157966	2409694	2436667	583530	748999	769912	559891	3134631	2846301	2806341	1938118	2830731	2907104	2791660	1914360	3548984	3108792	4145701	4143580	3880900	1888377	4625325	3809348	4014092	3721019	3065135	2692870	3727161	4095085	4409694
PP_21051	NA	NA	NA	NA	NA	374.231	NA	NA	NA	NA	24328044	17929309	24497147	30215443	20751050	24740431	18983685	26105584	18647795	20360903	15347049	15833828	10697596	13730229	10252212	8602302	21223923	18470092	17847183	15930146	17406231	20337270	17344751	15796661	16708868	16167383	23125677	24681165	21934006	17448827	20181610	23372362	18586060	19432757	20778883	23034960	17412599	15973394	19431850
PP_21084	NA	NA	NA	NA	NA	375.106	NA	NA	NA	NA	9421063	6989209	5777835	6486010	9120976	12246602	6104333	12621672	7073263	7506455	4377789	6088087	3031397	3868920	1681846	2617218	7510117	5932589	5693604	3895988	5117147	7313731	6267050	4848220	5135179	5297612	8063548	8539803	8495837	8081013	6653357	9599683	10140650	10787311	9347921	10199548	8503710	7607831	7511812
PP_21149	NA	NA	NA	NA	NA	376.138	NA	NA	NA	NA	815565	841951	711450	746579	979590	755339	1108344	828051	932254	905743	839189	926711	3115154	3658514	4359034	3786098	1079123	867365	1025106	1339816	1396923	1913549	2279894	2101957	1989238	1479745	1686220	2450310	1251320	945725	1113928	1183138	982368	1223535	1054731	1048263	1072156	798568	1110791
PP_21152	NA	NA	NA	NA	NA	376.138	NA	NA	NA	NA	795939	782284	624323	643468	871853	828988	966460	736747	868553	908283	774582	734972	3315252	3628037	4037429	4027237	1146368	794628	842867	1206574	1350490	1881704	2116205	2193965	1734295	1435828	1516046	2255522	1031809	831621	1013277	1089399	963542	938562	998301	1023567	933643	772517	878645
PP_21153	NA	NA	NA	NA	NA	376.138	NA	NA	NA	NA	4716015	3709751	3396477	3546319	3873216	3990760	3444861	4106676	4761215	3991979	3571987	4145081	5605079	6899856	7582072	7218764	6303995	4700917	4819981	5064239	5563568	7210551	7334859	6376941	5650231	4570902	6043504	7343492	6232625	4277184	6404991	5630461	5328090	6610200	6096439	6265148	5510632	4341644	4742913
PP_21155	NA	NA	NA	NA	NA	376.138	NA	NA	NA	NA	3896860	3077302	3166514	2976912	2878988	3108248	2990543	2871892	4053223	3540040	3436429	3425571	3622471	3762512	4951576	4617422	5187319	3799012	4382733	4416197	4718579	6064690	5941050	5845890	4603614	4121426	5126479	5224615	4621114	3377225	4749706	4755167	4636104	5707736	5247851	5370424	4479026	3760500	4444891
PP_21195	NA	NA	NA	NA	NA	376.247	NA	NA	NA	NA	1148752	662782	999821	987150	587502	673530	889944	360177	846719	1024052	986623	700579	4034419	2349465	5780306	3115078	1169379	652937	676085	1270904	1639604	1999183	1984368	2126773	934273	1236704	994092	1190665	593338	569875	574922	456802	217417	252260	346804	439955	223913	252772	467012
PP_21198	NA	NA	NA	NA	NA	376.247	NA	NA	NA	NA	3697506	2646045	2974724	3272433	2186394	2706147	3167040	1586053	2557118	3140894	2900470	2167224	11829194	8518178	18637670	8365046	3878791	1751808	1953167	3715132	3986489	5678569	5405377	5279026	2929194	3821195	2908102	3615063	2107302	1805919	2055250	1475468	756220	893489	1105508	1285115	801845	793575	1483717
PP_21199	NA	NA	NA	NA	NA	376.247	NA	NA	NA	NA	5170620	3586624	4650373	4556086	2918384	3618572	3868132	2297186	4144791	4593191	4450183	3176743	17384320	11119724	24133939	13397523	5558220	3012594	3370821	5245258	6656023	8124442	8036567	8644974	4418194	5286210	4246585	4940002	3020258	2671699	2931011	2365235	1324823	1613587	1974742	2370008	1325546	1337281	2388872
PP_21213	NA	NA	NA	NA	NA	377.047	NA	NA	NA	NA	2575451	2239820	2321833	2084565	2064640	2304120	2120265	1818825	2931011	2625971	2372871	2431309	2048540	1842010	1790319	2479087	3561419	2593353	2692837	3383918	2975914	3423340	3208593	2871685	3012615	2673242	2908317	2606991	2978209	2982756	3149397	2829651	3830349	3556311	4029275	3685161	2953870	3490497	2701934
PP_21231	Riboflavin	NA	[M+H]+	-3.6466	0.0588	377.144	Heterocyclic organic compounds	C17H20N4O6	376.138	7,8-Dimethyl-10-ribitylisoalloxazine|LactoflavinVitamin B2	2179619	976587	959484	1445018	1980010	2463723	1195598	2253149	1332974	1140946	876681	1846666	2721904	1939359	3792992	2402381	2151693	1858455	1683797	1059659	1416539	2618263	2818584	1313112	2194364	1224015	2138918	2376079	1905648	1758715	2079379	2063260	2046155	2790551	2678718	2564388	2425362	1713273	1535944
PP_21280	NA	NA	NA	NA	NA	378.175	NA	NA	NA	NA	4133632	5144364	3571988	3097138	8001063	5134055	3483585	4065923	4111001	6073492	4984294	5529533	4303177	3452198	1878544	2567341	4188315	3685439	4031455	2832664	4264666	5257380	4624272	3802232	4805289	5311508	6116993	5909349	4807634	5084993	4655801	6633458	7658223	5566638	4615572	4631501	5051960	5613892	4453479
PP_21352	NA	NA	NA	NA	NA	379.157	NA	NA	NA	NA	158407	NA	117968	143518	NA	NA	NA	NA	4201215	3912175	3778678	5169950	946941	267525	2674425	327859	5362197	5291743	6966878	5971822	17040442	24313053	27512027	16664377	21761342	20692442	22709748	22473900	11870845	8740395	11927658	9879493	8037751	11740904	8618262	13957930	19415151	19175284	14273907
PP_21355	NA	NA	NA	NA	NA	379.17	NA	NA	NA	NA	6775987	8214485	11889221	11027278	7427770	7127517	10673028	7869467	9135279	9746111	15780809	10508174	5084344	6080792	5955777	4217312	10102091	12678407	11616596	12111324	11579183	12267131	11168499	12348411	10131137	12958805	9764444	10444448	9902543	9003980	10049739	8656205	10156042	11931333	9929989	11461381	11228005	13258999	11993672
PP_21361	NA	NA	NA	NA	NA	379.185	NA	NA	NA	NA	2913583	2526124	2131838	1960692	1566201	3042989	1775954	2853743	2438804	1909944	1463383	2031525	841182	1596159	646748	717489	2832682	2175041	2195672	1506909	2085230	2514116	2433670	2605810	2074911	1883273	2620080	3477999	3965101	3240478	2368659	2858117	2832208	2986170	3253203	2880754	3135319	3491904	2472328
PP_21372	NA	NA	NA	NA	NA	379.247	NA	NA	NA	NA	104147	121867	NA	NA	NA	NA	NA	NA	288744	361527	534287	367316	NA	NA	325206	NA	168593	137163	406873	280308	1161713	2257563	2991781	1588195	9742888	8243507	9683761	10973066	2869660	2129201	1771840	2134918	188756	151745	164564	231573	4335655	3481509	2459731
PP_21382	NA	NA	NA	NA	NA	379.75	NA	NA	NA	NA	NA	NA	NA	NA	NA	NA	NA	NA	127262	164543	175002	144597	NA	NA	123238	NA	91048	83089	178965	118268	391603	695251	966613	516299	3794714	2733853	3073565	3707608	932715	666399	570662	693975	94442	86542	102589	102890	1411540	1130497	757944
PP_21529	NA	NA	NA	NA	NA	382.142	NA	NA	NA	NA	134792714	157208853	123340831	140559789	146904245	124121880	131364827	122978651	113501959	124554147	128997201	128686921	130323880	125123954	121206690	133841381	132263470	136683959	141748555	134957170	141734519	118152236	129868110	147796467	150218467	152354684	137238376	133426015	147180789	160257516	129102026	127727720	139521379	130337603	140842234	150156932	138788889	127895293	135767379
PP_21558	NA	NA	NA	NA	NA	382.315	NA	NA	NA	NA	NA	NA	NA	NA	NA	NA	NA	NA	NA	NA	NA	NA	NA	NA	NA	NA	NA	NA	NA	NA	211013	493127	641983	223886	3929916	2813711	2637997	3908567	1426432	1208190	1700276	1986309	NA	NA	NA	NA	2890160	2366758	1179711
PP_21584	NA	NA	NA	NA	NA	383.077	NA	NA	NA	NA	NA	3106858	4244620	NA	NA	NA	NA	2664862	NA	3690352	NA	3767632	NA	3863988	NA	NA	4898685	NA	NA	5099697	NA	NA	NA	4283947	3771015	4086459	4312752	NA	NA	NA	3730268	3837082	5183693	6699236	6047246	6598636	4428352	4495722	4178117
PP_21604	NA	NA	NA	NA	NA	383.144	NA	NA	NA	NA	43964365	39616531	36790474	34809567	36364357	45993241	40185658	39898541	44566133	41427897	39466167	38637792	29415533	31506768	26335862	28367175	46517189	39348645	40784095	34076421	42050423	52125381	43758863	56130120	37955002	36852064	42393118	46013890	61090504	48480618	42439368	42220044	56526168	52933703	52624238	61311970	41517780	50677787	40419809
PP_21611	NA	NA	NA	NA	NA	383.169	NA	NA	NA	NA	3030139	3488130	2882121	3524732	3381878	4098744	2811507	3883297	2662283	3127156	2362440	3339087	1667757	2392745	1440105	1825841	2610089	3021347	2785400	2671102	2392962	2908508	2761342	2418786	2561405	2354870	3344403	2870308	3384257	2273154	3105616	3546878	3701285	3327827	3518018	3609625	3162166	3016369	2774583
PP_21659	NA	NA	NA	NA	NA	384.097	NA	NA	NA	NA	2543196	1338914	6329885	4218357	616487	807171	1373002	637705	2087889	1105985	1915624	1045561	6361583	8136594	11476646	12465579	3127316	1999916	2570007	2577259	1995315	1938061	2027147	3221811	1579248	1280896	1168591	1298013	1033721	645005	1357657	637902	NA	NA	102987	97053	88661	100244	114819
PP_21664	NA	NA	NA	NA	NA	384.114	NA	NA	NA	NA	3615725	2234000	2760217	3219473	2339181	3006918	3074603	2700665	2452214	2100468	1668867	2051409	6382936	9177801	9824432	12180670	3119673	2283772	2411173	4133791	3422717	3542709	4390826	5555413	4902622	3756974	3184472	4936475	4231849	2402146	2895594	3066248	863736	901011	957637	1023084	1008112	868998	1003616
PP_21667	NA	NA	NA	NA	NA	384.138	NA	NA	NA	NA	4034422	4527510	3887932	4534531	4521447	3862206	4156381	4195839	3235519	4053648	2535768	4035887	4111340	4067854	2241096	3909033	4177157	4547485	4611803	4417211	4510808	3691260	4001744	4633178	4829496	4882001	4172771	4236111	4573673	5145198	4039522	3816150	4168665	4278936	4360229	4690383	2433897	3863196	4119526
PP_21690	NA	NA	NA	NA	NA	384.431	NA	NA	NA	NA	1075219	639334	2867358	1807087	294608	396206	635206	326583	940191	529805	851760	540031	2759892	3778443	5667860	5788857	1362620	858196	1181280	1146013	871048	813529	866600	1557293	674342	557044	573661	617085	482016	270495	617404	287745	NA	NA	NA	NA	NA	NA	NA
PP_21706	NA	NA	NA	NA	NA	385.021	NA	NA	NA	NA	9258918	14559052	12947214	13998128	13634003	9962831	17225559	11028377	11918709	12316294	13986230	13605864	10062216	10274681	12221602	10281160	9104491	14611711	14208690	18815162	12872722	9583245	9421986	15938162	12182484	16188811	9299072	10081148	9822928	11034801	10412813	8500400	11528531	10481417	10208844	11627435	9933527	12469991	13144502
PP_21776	NA	NA	NA	NA	NA	385.378	NA	NA	NA	NA	2942142	3392475	2891137	3055913	3107218	2806298	3096851	2799196	2939686	3018930	2887114	3058093	3094573	2704440	3257444	3114182	2890586	3226270	3117993	3646344	3115161	3001627	3097886	3154529	3204304	3222338	2781426	2907282	3030200	3839684	2946226	3046464	2987279	3112062	3264996	3313595	2883375	3158253	2990977
PP_21805	NA	NA	NA	NA	NA	386.122	NA	NA	NA	NA	80798	112027	774994	386033	283922	NA	540397	152044	4067749	1364317	6103043	2052214	NA	208528	NA	NA	1185036	4460697	9215797	664787	1157532	842871	2341229	307491	231743	4719443	961524	725832	1316930	340508	1265410	1818642	399677	351295	389599	543585	574330	1113892	3222200
PP_21820	NA	NA	NA	NA	NA	386.18	NA	NA	NA	NA	1515882	521848	799104	471294	350661	363137	351235	309047	3761498	2037079	1968397	1835578	374453	416562	251552	289228	3744101	1838125	1918598	1200291	2785245	2155356	1553689	1051838	1982711	1803829	1744615	1261269	2376237	2910902	2991070	2761041	3773814	4429611	2999759	3157876	3294188	3167879	1789184
PP_21821	NA	NA	NA	NA	NA	386.18	NA	NA	NA	NA	5521789	3286310	4920159	2421990	1683545	1739692	2144159	1431774	14414052	9846494	10916172	8353663	2393385	2287622	1620027	1950672	12030979	8844315	10574164	6819987	14353960	8087632	7888185	6625131	10015622	9961575	6817442	4901166	9130722	12111590	10069183	9101583	12426359	13743440	10416668	10338388	10980876	13130758	9365813
PP_21824	NA	NA	NA	NA	NA	386.201	NA	NA	NA	NA	6011669	6806927	8123800	9215756	6203739	5058421	7597402	5574770	8887892	8472555	11150264	8734078	2978881	4602777	3827687	3180057	7793038	11010349	10409261	7369793	8550479	8261045	8094550	10792121	7740318	7294728	7434426	7789885	9323353	6579914	8291555	7203764	9265192	9251235	11694029	8601847	9107504	9672435	8338146
PP_21857	NA	NA	NA	NA	NA	387.074	NA	NA	NA	NA	2358731	2311288	1875330	2424138	3777631	3152334	3186876	2497710	2138043	2181622	2037143	2716755	2836592	3418893	3055210	2473514	2517147	2085099	2123122	2293290	2053346	1796662	1829769	1772750	1988597	1793767	2008415	2234470	2298252	1975489	2026612	2749315	2557643	2249483	2209991	2313341	2325835	2600066	1903436
PP_21953	NA	NA	NA	NA	NA	388.109	NA	NA	NA	NA	1780443	1182833	1792487	2408745	1040262	1205705	1444072	988828	1879179	1455730	1210961	1594135	3591947	3447041	4593611	4766804	2699621	2060651	1915698	2191392	1986178	2077491	2554103	3222470	1656689	1651217	1820676	1961968	2090068	1238880	1861174	1444193	571069	716060	789987	878062	585878	529458	685932
PP_21963	NA	NA	NA	NA	NA	388.18	NA	NA	NA	NA	28508884	16089289	18860910	18982597	15403460	29597659	33046913	14913286	15624221	19045652	19413812	19295995	9760507	7367079	15069469	12079273	27008967	21091832	20303933	15571015	16792770	26622260	22765935	26863732	10843645	14056410	17031967	10028018	14687820	29389935	14153177	12645042	20279938	22018605	15974639	14895568	16504803	16926949	15511770
PP_21967	NA	NA	NA	NA	NA	388.232	NA	NA	NA	NA	3204636	3944782	4047560	3031517	2490459	2661151	3289657	3033699	3969379	3501786	5437460	3578756	1529895	1640319	1543547	1377659	3512791	3863863	4356352	3811771	3846998	3032767	3312178	4326532	3046852	3984496	3397870	3725412	3415502	2928848	3585193	3285583	3587470	4242907	4008893	4088169	3830899	3800349	4113857
PP_21972	Spray	NA	NA	NA	NA	388.253	NA	NA	NA	NA	1521169	1402955	646866	637637	534761	417416	636653	329475	4084403	5055602	5856529	5063336	1784123	587786	4024156	782317	3417419	2735369	5027062	3878197	15458921	27637577	36622669	20518342	64223228	50885017	70138155	70829305	22403029	19414915	15400431	20627345	3905830	3777387	3668947	5487023	35176836	27473688	19346599
PP_22023	NA	NA	NA	NA	NA	389.177	NA	NA	NA	NA	5019093	3311205	1792558	2434918	3676401	4218282	3395740	4273848	4024946	2254772	1786804	2743515	1294739	944643	835971	1157715	3434302	1671591	1549127	1888155	2287413	3546663	2270384	2108195	1624999	1774401	2096399	2898333	2224725	3855433	2699392	2933342	2956398	4037444	3487002	3776290	2154432	3655028	2618462
PP_22025	NA	NA	NA	NA	NA	389.177	NA	NA	NA	NA	3170433	3529979	2351747	2312478	3504810	3677645	3053214	3697545	2567455	1988509	1927807	2580224	1524660	1458973	1335196	1611464	2395632	2092802	2191205	1762651	1867124	2356198	2137929	2242119	1692813	2012517	2158248	2339264	2143642	2903792	2297897	2704549	3230938	3191076	2623111	2765193	2686731	3256781	2441462
PP_22049	NA	NA	NA	NA	NA	389.216	NA	NA	NA	NA	2018730	5814117	7626607	5497533	4558240	1943860	9400161	2255382	4343723	5522427	12026392	5339157	2739174	1729047	2338975	1809801	2048716	5974022	5742720	8327147	7149989	1867956	4574688	11102904	4962927	10265588	2031076	2260577	1982342	3384956	2609142	2624633	2662884	2506430	2992609	2775215	3243132	3788738	5988262
PP_22059	NA	NA	NA	NA	NA	389.279	NA	NA	NA	NA	3089526	1778215	1883314	2510187	2548808	3549984	1812832	2606122	3276882	4962956	2488938	3316432	13803844	18287375	17010312	10595888	4699491	3474091	2644955	5261083	5469310	7395922	6854914	4816299	7403297	6479853	3283607	8373752	4644384	2647204	4533834	3610987	4372669	4920290	5479045	5587065	4380662	3448935	3665696
PP_22060	NA	NA	NA	NA	NA	389.279	NA	NA	NA	NA	597182	319657	296076	360413	350027	526094	326552	311553	734461	760029	399837	518749	3216516	2727189	4666665	2308443	1121860	501728	419371	1072868	1305695	1968444	1981058	1491746	1136307	1379507	826562	1785842	837731	650447	779634	800555	734887	948615	1088876	1282211	682445	653177	680229
PP_22122	NA	NA	NA	NA	NA	390.226	NA	NA	NA	NA	761290	566369	707646	778940	510706	514374	679556	268448	546649	662483	560035	502385	2870502	2573820	4830854	2871014	600763	413278	487589	797416	841925	1206576	1201291	1454609	457342	718314	582326	717470	370128	375564	363173	285052	138704	154732	237534	288116	153698	172527	310760
PP_22256	NA	NA	NA	NA	NA	393.083	NA	NA	NA	NA	3739059	4266080	4026840	2745865	3755407	3557556	2739499	3608169	3803541	4060798	4214428	4050163	2070885	1924817	1346002	1564739	3679629	3866304	3937175	2860131	3701138	4208378	3828284	3327641	3606923	3282458	4552478	4103760	4287701	3906324	4085812	3786265	5745846	4814367	4833339	4328954	4358802	5054081	4061417
PP_22277	NA	NA	NA	NA	NA	393.151	NA	NA	NA	NA	6096244	5699966	5925915	5535321	4931952	5260899	6326317	4937698	6020636	5819178	7045069	5721919	2211653	2563408	2292339	2594188	6439372	6110235	6365837	6423515	6196520	6033524	6114615	7661085	5286502	5936072	6061033	5709491	5691643	5954573	6012883	5884901	6799723	6713292	7080376	6487288	5880160	6573814	6219402
PP_22285	NA	NA	NA	NA	NA	393.186	NA	NA	NA	NA	2195096	3163966	4494217	4427975	2723058	2460169	5612757	2364599	3046150	3881256	6738138	3539191	2066899	1844504	1487984	1271044	2141491	3962604	3875710	5534796	3957422	2192230	2248328	4767416	3474505	5445662	2381236	2958397	2490153	2365116	2404273	2637368	3143236	3839504	2617653	3334732	2758130	3688973	5161770
PP_22298	NA	NA	NA	NA	NA	393.201	NA	NA	NA	NA	15171005	11784909	10808975	10580111	9971062	14068078	14919832	13018872	13580965	11827633	9670407	10925855	4437260	5225815	2880403	4075176	14660055	11671766	10499480	14728418	10981812	12640963	11571176	18389999	8820914	9258019	13101418	13144625	13803163	13585161	12705034	14914931	13902217	16792985	16179201	15490785	13408101	14967803	13053139
PP_22339	NA	NA	NA	NA	NA	394.152	NA	NA	NA	NA	2225085	2157229	2580695	2713312	2020328	1584539	1673365	1731245	2597642	2417923	2327487	1997796	979997	1313821	1199485	1348755	3229762	3109732	3302228	2196524	2254719	2425010	2568892	2779126	3065208	2795840	2788009	2874909	2991038	1949111	3051184	2000490	2272205	2655487	2232813	1827044	2346467	2425687	2510066
PP_22449	NA	NA	NA	NA	NA	396.128	NA	NA	NA	NA	6031722	9399001	10902047	9706559	9400149	8068208	11933396	8526118	8437177	10855603	12888378	10264850	10608611	11004832	12754789	9714643	7633986	10848442	10004302	11546594	11698251	13443703	11670136	11749552	12146908	15121516	9720224	11056705	7525093	10151357	8655535	8636060	11544860	10844472	10060673	10492614	9471955	10943225	11325272
PP_22518	NA	NA	NA	NA	NA	397.127	NA	NA	NA	NA	7653875	9487526	10671601	8992764	7168954	6040589	16282811	6211873	9416700	8930676	13219107	8430745	18817117	12658440	16080976	13336882	9378430	9933961	10664564	13589801	11597126	8477586	8380779	20337490	9579563	14094602	8322645	8492803	7250937	9263297	7651756	6942015	8603973	8481357	8979532	8786676	7673470	10530831	12525774
PP_22595	NA	NA	NA	NA	NA	398.201	NA	NA	NA	NA	4103806	4558365	5289016	6215175	4176494	3485255	5049024	2646517	6105081	5895992	6633170	5629602	1164222	2013443	2638300	1764386	5980968	6561644	6405778	5811894	5484083	5822961	5313634	7129154	5668380	5083886	5729672	4448808	6112145	4396842	5579818	4340745	6429026	7757004	6855387	6593592	6535350	5438963	7193557
PP_22624	NA	NA	NA	NA	NA	399.001	NA	NA	NA	NA	1756264	2466468	2230236	3046219	2377567	1855278	2548360	2131056	2204095	2636142	2399117	2999220	1357988	1819529	1424153	1537107	2089408	2941704	3074812	3303777	2325632	1936837	1558001	2553281	2532914	3185480	1939107	2322452	2672545	2227980	2561672	2109919	2587111	2345222	2247651	2430055	2801207	3483189	2756105
PP_22709	NA	NA	NA	NA	NA	400.159	NA	NA	NA	NA	1238255	571665	599986	655493	1239565	1282664	504279	1570906	1114203	1570088	531914	1136879	5551411	2870540	5086049	3556029	1137398	934245	573910	946309	1686098	2797372	2505324	1013075	1604878	1306870	2444155	3331859	1635206	897900	1909870	2613166	1346256	2170119	1504624	2929456	1737675	1301995	1333803
PP_22713	NA	NA	NA	NA	NA	400.163	NA	NA	NA	NA	662909	1162201	1040721	428434	1588284	1809112	1030880	1692431	1568639	2523815	1538457	1469660	7300697	5597072	5737383	5489977	2255513	1501002	1769869	1463212	1982254	4368396	3416844	3466739	1551372	1834608	2948980	3603600	1272839	3148352	1665358	2350889	5437863	4457148	3985373	5846033	3443538	5448666	2728045
PP_22722	NA	NA	NA	NA	NA	400.217	NA	NA	NA	NA	18629220	17716573	22365376	27461085	21156585	18207055	21295718	29980355	22023632	23586581	27039680	28434829	8595128	21034209	13906360	11988788	22146695	25843849	24816405	21427940	21819443	21703039	20772576	22267040	21797954	21783582	24646566	40099481	37953148	21137103	30188502	23966010	22787255	31816439	25847103	25743255	29696935	25263124	26661674
PP_22724	NA	NA	NA	NA	NA	400.217	NA	NA	NA	NA	3722713	4203549	5662793	4847235	3766782	4277952	4017530	3979372	4752565	5271075	6742710	5649824	2319641	3101000	2199354	1809322	4723026	5793594	6244330	4454373	4529214	4358986	5615828	5623730	5373928	4714044	5858983	4548191	6447891	4986918	5199293	5220128	6134619	5867745	6005532	5443854	6482392	5404847	5533895
PP_22759	NA	NA	NA	NA	NA	401.016	NA	NA	NA	NA	39375736	52326863	36887815	41418741	41222824	37897406	50405138	43466988	33023470	36590692	40317683	45307541	50223765	43212123	61554794	48384269	39227422	38473579	41590098	53794596	47596196	42212443	41749988	52184322	48382358	50106027	43849471	42698400	40527542	51953350	40851473	41491039	37104018	37202952	39173828	36892628	40719085	36356825	41487088
PP_22788	NA	NA	NA	NA	NA	401.146	NA	NA	NA	NA	4626275	2747656	2049441	3051773	2825836	3987018	2709785	3326351	3613749	3188143	2452118	3201990	1120867	1597023	1083146	1553727	3674533	3284013	3105369	2221024	3584216	3697993	2620063	2480449	3006987	3323510	3750330	4987440	4006656	4270231	3860814	3905465	5284875	4677675	4211894	4527344	4101753	4877894	3422417
PP_22817	NA	NA	NA	NA	NA	401.229	NA	NA	NA	NA	4288961	2315466	3628807	4616118	3764714	4965262	3041556	5687639	2932476	3510906	2981061	2853114	1598879	1359509	1438518	959263	4496363	3362671	3148149	3029883	3200326	3869808	3358343	2292823	2843206	2781164	4245216	3799043	4001849	2689911	4229500	5214143	4474681	5320468	5421934	5718657	3759951	3184528	4729184
PP_22827	NA	NA	NA	NA	NA	401.261	NA	NA	NA	NA	145772	145601	87648	118366	NA	NA	NA	NA	285800	391535	614419	433851	173902	NA	369787	NA	218586	201188	485243	277459	1072815	1695651	2482256	1508068	9315068	6959953	8229766	9306759	2155484	1834155	1483937	1869411	196288	207283	240003	284638	3309139	2708273	1745465
PP_22848	NA	NA	NA	NA	NA	402.117	NA	NA	NA	NA	148842	165458	714875	452760	361298	86476	527169	294489	9179472	3278688	9110370	4747552	64608	339610	75506	119189	2672626	8194383	15808488	1046725	2551273	2560295	6132707	461135	420314	12337036	2805297	2300519	2919142	563068	2853254	4606509	1041157	873261	934278	1578095	1235195	3238284	7434987
PP_22945	NA	NA	NA	NA	NA	403.258	NA	NA	NA	NA	872786	576466	522734	821184	698956	898608	512462	643021	989900	1132476	640132	941644	5035857	7964578	8363119	4923604	1238537	878741	791199	1207663	1454772	2800638	2623337	2084649	1120790	1510084	1226950	2419094	1134860	773416	1197380	1028505	941867	1015584	1315782	1557027	939406	667325	881036
PP_23029	NA	NA	NA	NA	NA	405.128	NA	NA	NA	NA	2297040	3699023	3234512	2026153	2749461	3000475	2919752	2985119	3252183	2820514	3606723	2832288	2042757	1331916	1094615	1690206	2806397	2800144	2919454	2531013	2708803	2969626	2492745	3104691	2528368	2789212	3085963	2918707	2756932	3597597	2905918	2518518	3375731	3461840	3501581	3126493	2786940	3445911	2763457
PP_23097	NA	NA	NA	NA	NA	406.163	NA	NA	NA	NA	NA	NA	NA	NA	72783	122935	NA	123318	NA	NA	NA	NA	6776456	3569223	3555196	3332310	NA	NA	NA	NA	NA	93521	110217	NA	192482	110915	NA	262452	NA	NA	NA	NA	NA	NA	NA	NA	NA	NA	NA
PP_23124	NA	NA	NA	NA	NA	406.99	NA	NA	NA	NA	NA	NA	NA	NA	NA	NA	NA	NA	151504	190449	191781	410623	NA	NA	NA	NA	NA	NA	NA	NA	NA	379165	NA	NA	NA	NA	449774	112521	NA	NA	407777	308364	3793104	4027088	3787618	4318578	3467454	4256446	1532947
PP_23147	NA	NA	NA	NA	NA	407.133	NA	NA	NA	NA	3722463	2785653	2054050	3295904	2723756	4117885	2714201	2703372	2781999	2414104	1761364	2692226	948982	1302774	1319364	1226066	3182268	2152533	2142902	1912492	2380308	2895487	2204488	2085533	1832938	2002970	3072255	3532282	2731101	2864210	2790010	3245873	3297088	3278541	3558674	3867577	2332537	3112525	2886179
PP_23166	NA	NA	NA	NA	NA	407.201	NA	NA	NA	NA	NA	NA	72421	114482	222518	102082	173981	319801	86509	105337	149760	NA	17964671	16243923	6838939	8313656	NA	92534	153792	NA	161482	225647	215383	264593	847775	483329	277072	967658	101288	NA	79357	99856	NA	NA	NA	NA	NA	NA	NA
PP_23236	NA	NA	NA	NA	NA	408.179	NA	NA	NA	NA	NA	NA	NA	89406	NA	NA	NA	NA	NA	NA	NA	NA	4562210	2527651	4563497	5145711	NA	NA	NA	NA	NA	NA	89513	NA	NA	NA	NA	98586	NA	NA	NA	NA	NA	NA	NA	NA	NA	NA	NA
PP_23240	NA	NA	NA	NA	NA	408.222	NA	NA	NA	NA	4061322	2703280	3351122	3823490	3537101	4343387	2480152	3972075	3313291	3886504	3607202	3422409	2361535	2263549	2136646	1695287	4642965	3483296	3883471	2722596	3335320	3308987	3068834	1987689	3611338	2686592	3627562	3142828	4045610	2569495	4943770	3719077	4752780	5172025	4782381	3805066	4266559	3145057	3737373
PP_23317	NA	NA	NA	NA	NA	409.184	NA	NA	NA	NA	1249470	870646	557899	696801	451708	623075	1057929	NA	1395775	846653	988685	929160	NA	NA	NA	6111667	908760	916327	759323	888105	782368	823177	622568	853133	464384	635588	347315	314715	1316288	382069	NA	913642	658359	1593732	950718	1500327	394601	381674	1006977
PP_23388	NA	NA	NA	NA	NA	411.057	NA	NA	NA	NA	447915	835934	1485324	1025510	986625	596878	546618	821275	1092085	1670314	1089987	1020573	835933	690277	701992	1167117	1317611	674168	1420102	1740633	2168670	2703811	4332408	2594962	7301178	3142246	3538392	4458780	4989039	5443036	6088249	5912416	1494859	975964	840560	947539	4054920	5641296	1545589
PP_23422	NA	NA	NA	NA	NA	411.197	NA	NA	NA	NA	6282446	5925090	4820313	4351287	5350460	6625550	NA	5545265	4983873	5723205	5796736	6457165	4379605	3342037	3764473	3912716	6335820	6296563	6125668	NA	5946492	6331343	7040683	2643411	4552574	3315832	5320209	4891940	5587953	6621719	6481676	5681683	6948630	7191821	7142551	7274851	5659327	6192840	6036450
PP_23424	NA	NA	NA	NA	NA	411.198	NA	NA	NA	NA	4927191	4059799	3252185	2033117	1721167	3294729	4098771	1549189	4272144	2662547	3299880	2046367	1566088	808052	1464352	1317919	4719229	2327150	2701489	3534247	4512204	4088365	4804524	5452424	2732765	3313918	3748884	2551869	2819413	4280214	3201574	3304861	4839305	4369171	5621826	4391982	2780320	3839577	3821915
PP_23431	NA	NA	NA	NA	NA	411.198	NA	NA	NA	NA	2093336	2270185	2224303	3407513	3723380	3763625	2686796	3214696	2121935	2855673	1801552	2712521	1130821	2087161	1208953	1760713	2285466	2692004	2290986	1788775	1921228	2209037	2102460	2071686	2094673	2207459	2215318	2293248	3291951	1698784	2904107	2876225	3191943	2839103	2508425	2738030	3145191	2331482	2195623
PP_23483	NA	NA	NA	NA	NA	412.326	NA	NA	NA	NA	NA	NA	NA	NA	NA	NA	NA	NA	62864	NA	121314	80134	NA	NA	191626	NA	164725	64726	140614	131299	746356	2448696	2685307	840834	12035171	8229190	9192089	12109515	5076421	4178768	5433983	6555887	185045	87727	147235	232213	8959923	7348246	4147336
PP_23517	NA	NA	NA	NA	NA	413.156	NA	NA	NA	NA	3681431	2919884	3121845	3334583	3817787	3418348	2796161	3153062	2823770	3169893	2502071	3384386	3051361	2632114	3100971	2283182	3252532	3274060	3039330	2745055	3163854	3100450	3029940	2506801	3212001	2671508	3403051	2847934	3098368	2614924	3336720	3208549	3381179	3521335	3207702	3169720	3214176	2789532	2856901
PP_23614	NA	NA	NA	NA	NA	414.761	NA	NA	NA	NA	93224	106176	NA	69129	NA	NA	NA	NA	147262	171099	215501	168438	100543	NA	129726	NA	120738	101513	164836	146273	627846	862487	1233065	593392	3554114	2650542	3468585	3680795	998191	866966	705720	1029362	109086	95776	136758	131493	1558331	1155002	798662
PP_23625	NA	NA	NA	NA	NA	415.042	NA	NA	NA	NA	3989393	4098856	3126314	3541758	2957599	3583070	4253170	3062973	3367641	2947954	3760142	3772709	3600787	3356403	4126344	3906190	3399081	3130602	3338909	4079331	3966417	3792229	4337162	4033466	3223602	2798185	3505385	3290485	3193814	4581985	3060167	3244021	3625903	3169995	3809459	3805595	3474873	3305088	3014305
PP_23643	NA	NA	NA	NA	NA	415.141	NA	NA	NA	NA	4565364	4969722	3877118	3813516	4716256	4894740	4894840	4795548	4223317	4124560	4483407	4267468	2714028	2671441	2316466	2945091	4426655	3903866	3996413	3983833	4366860	4419164	4175049	4236327	3780050	3895020	4437363	4235803	4220305	3996174	4298380	4443102	5098250	5081712	4642358	5175733	4582549	4694905	4292145
PP_23707	NA	NA	NA	NA	NA	416.19	NA	NA	NA	NA	2789436	2232700	3353274	3275798	2937050	2603602	1884344	2674501	3164140	3536887	3121440	3400838	1053405	1456610	1108812	1250687	3950093	3667255	3489768	2708014	3268140	3414523	2689516	2639273	3149540	3111502	3865173	3803339	4462486	2350369	3979870	3573756	3998106	4495110	3680049	3145352	4251635	3819240	3319213
PP_23727	NA	NA	NA	NA	NA	416.263	NA	NA	NA	NA	3340022	3406070	3377345	3207102	3142539	2993634	3743113	3011996	3732454	3330605	2900192	3519127	1287588	1740541	1644709	1532765	3101453	3449869	3280783	3289189	2953369	3407802	3209958	3433869	3183212	3643406	3679933	4176143	3633571	3290676	3631247	3633192	3829718	3874558	3422351	3481532	3501918	3953747	3605080
PP_23797	NA	NA	NA	NA	NA	417.245	NA	NA	NA	NA	NA	NA	NA	NA	NA	NA	NA	NA	NA	NA	NA	NA	NA	NA	NA	NA	NA	NA	NA	NA	1484470	3499172	3755454	1834513	5263997	3777894	3743654	4265703	1374179	1526331	1713601	2273425	NA	NA	NA	NA	3014865	3199426	1017889
PP_23839	NA	NA	NA	NA	NA	418.206	NA	NA	NA	NA	2202210	2651719	1932350	2551978	4351035	3454504	2079461	3818791	2048549	3543902	2502459	3398532	1197006	1847874	986180	1221302	2094255	2569510	2365676	1640258	1832007	2364702	1752792	1427540	2487575	2310843	2896688	3017817	3221636	2095274	3076781	3795662	3952140	3302058	2448787	2335541	3532832	2984478	2083174
PP_23840	NA	NA	NA	NA	NA	418.206	NA	NA	NA	NA	2404123	2908656	2279120	3143117	3599391	2796768	1888193	3087246	2583620	3742712	2304162	3162113	878276	1373221	891760	1099049	2580242	3059465	2226820	1861760	2172077	2303098	2072740	1473465	2709953	2382032	2499098	2778831	3420324	1514311	4194751	3628878	3523760	3240414	3323030	2211652	3478336	2490982	2602370
PP_23842	NA	NA	NA	NA	NA	418.206	NA	NA	NA	NA	12006384	12997727	10130965	18336566	26456068	24627075	19021542	28035078	12916686	17509400	7905833	17369573	9224660	14796096	9824900	11409611	12941570	15052329	12192939	12140046	12600942	13718220	15410250	11110627	15319475	14613676	15498058	19504591	20907120	8682242	17262640	19000191	17086527	21361178	15994808	17412969	19971575	13872870	14530500
PP_23845	NA	NA	NA	NA	NA	418.227	NA	NA	NA	NA	NA	NA	NA	NA	NA	NA	NA	NA	577094	484793	375951	669066	82021	NA	217872	NA	810964	769141	1044268	773616	2632227	3355893	4231334	3052001	3586327	3292803	4474732	4223651	1486163	1126157	1403083	1363586	1347161	2119353	1377644	2613150	2700859	2578897	2060775
PP_23851	NA	NA	NA	NA	NA	418.257	NA	NA	NA	NA	3272682	1419467	2322834	2842176	792548	1168695	1379566	579878	1811155	2889750	2168871	1669376	5792771	5843214	12376131	5103880	4547117	1498985	1561956	2472777	3208653	6271998	4483003	3566862	1788178	2425847	1974178	2949086	1513171	801895	1424751	815258	162651	148926	295002	175669	172043	158749	322617
PP_23853	NA	NA	NA	NA	NA	418.257	NA	NA	NA	NA	3320216	1421802	2720519	3008998	736149	1103781	1231660	569729	2421550	3663342	3357724	2287409	7144237	8093354	17437438	6508353	5270492	1990913	2185829	3046231	4131094	7695270	5959411	4867652	2285693	3340356	2889002	3845018	1933092	843560	1929523	1067136	186273	187888	289706	224921	223393	201667	395166
PP_23855	NA	NA	NA	NA	NA	418.258	NA	NA	NA	NA	1163903	536718	959692	1111442	298591	425484	490560	223436	856534	1264270	1082855	870189	2820519	2641501	6153937	2416486	1775134	684187	817814	1141760	1526489	3079226	2236379	1783284	832695	1081221	1095393	1543091	760520	336392	767387	447556	65165	NA	125924	84927	93861	83004	146345
PP_23905	NA	NA	NA	NA	NA	419.203	NA	NA	NA	NA	2223680	2881093	4351936	2532357	2901712	2485836	3018980	2893852	2038636	2402682	3770224	2171276	1269639	835812	1048788	1316067	1950275	2337734	2790152	1763504	2355387	1702379	1639341	2807743	1621975	1947076	1884116	2219590	2093316	1968881	2338170	1751040	1837709	2412366	1921759	1906908	1908942	2545634	2634542
PP_23954	NA	NA	NA	NA	NA	420.185	NA	NA	NA	NA	12316002	12704458	15573466	14559906	14639694	11727025	13925360	13006520	12255429	14195775	19627283	14520726	8667201	10903117	8417374	8981487	12334267	14424576	17044919	14275262	12553163	10595439	11701110	12874015	11492131	16697859	10892327	13011013	12817647	14033361	13213841	11896523	14736046	15135783	14778487	13727816	13432012	15292323	13286552
PP_23955	NA	NA	NA	NA	NA	420.185	NA	NA	NA	NA	46656068	45666937	58949459	44497871	50903510	43664691	49301226	40245996	47025340	50703108	67116655	55071888	23969249	33602046	23252539	24712411	50997493	54134611	58225922	48456481	45562770	40498304	44281849	49914436	46617511	47156758	48891533	48301585	52280273	45617557	51064803	48326935	56379245	53077071	54473759	53734913	55341452	59498364	49043720
PP_23968	NA	NA	NA	NA	NA	420.222	NA	NA	NA	NA	31316938	34796934	27686839	38111731	57131012	57434759	41994453	60085080	25356436	33794226	19182370	37253455	23910294	33973433	21332894	22480909	23644771	28542571	21900601	24206725	24597668	24857956	30121181	20304937	27050494	24336766	27311081	30207084	36703594	17052926	33077387	38592725	33758179	42740709	32338721	35639357	36786815	25022635	32434227
PP_24077	NA	NA	NA	NA	NA	422.089	NA	NA	NA	NA	5989486	6342476	4069486	4896041	5944888	6312678	5975962	5723252	5466392	4982343	5034375	5612918	3135466	3479384	2880888	3401158	4896742	4900122	4810680	5567075	4887906	4736273	4278564	4546253	4257899	5291323	4581694	4775375	4514695	6014087	4839877	5847192	7245234	5807184	6225319	6818512	5375584	5828237	5095702
PP_24078	NA	NA	NA	NA	NA	422.089	NA	NA	NA	NA	4416033	4511673	3253416	3523590	4631156	4932474	4151821	4933549	4031242	3772847	3761073	4227604	2189575	2575789	2042964	2374300	3286507	3664665	3714471	3892079	3465555	3600422	2952892	3138503	3057962	4137164	3274400	3634259	3270839	4399653	3640012	4555825	5306135	4654666	4487753	5048892	4058662	4495659	3891663
PP_24105	NA	NA	NA	NA	NA	422.201	NA	NA	NA	NA	9991961	14178557	17731847	18317824	16532180	11729960	16151882	13065021	15458741	14551085	21493821	16390273	7441788	11637503	7901783	7959477	13820333	19559158	20791909	15968786	14022350	13058522	12852630	17186256	16387486	19181395	12524014	14377057	16407037	16586887	16090045	13786722	18150849	15138435	13306515	14269915	17564471	16184009	15656256
PP_24210	NA	NA	NA	NA	NA	423.274	NA	NA	NA	NA	223115	217870	90113	131960	77350	82568	88123	61259	274596	297790	459472	327164	141415	129534	383986	NA	256109	190483	361585	316261	940759	1397382	2036321	1139587	7935810	5666927	6763160	7089873	1927219	1536904	1261446	1506202	192711	166468	187393	202845	2886164	2349351	1679911
PP_24287	NA	NA	NA	NA	NA	425.037	NA	NA	NA	NA	52089	NA	NA	NA	NA	51543	NA	66232	740116	1016291	2767267	2420576	NA	NA	NA	NA	103487	301531	408682	77415	82145	912295	259612	NA	101937	439098	1116848	522515	252901	100615	903059	774130	2316671	2181672	2464429	2570634	2426730	3521175	5513865
PP_24332	NA	NA	NA	NA	NA	425.214	NA	NA	NA	NA	1114940	955372	1085913	1121680	2073801	1349988	1231532	1586070	1502440	4587084	1793894	3919272	784997	1660625	1645376	1134928	2266505	2330407	2254865	1701459	2248569	2459597	2880699	1666723	4516464	2869385	3586052	4123269	6148973	1658277	3865521	4018792	4310725	2830683	4653222	3078415	5147457	2663021	3266938
PP_24372	NA	NA	NA	NA	NA	426.224	NA	NA	NA	NA	2208754	617514	1324531	2299094	965882	1162469	1103280	851002	1753521	2432365	1709214	1229554	2852377	4119049	3395903	2257265	3882969	1300453	1165094	1525687	2152151	5579342	4427400	3258315	2340549	2246017	3984129	4658368	2481888	782832	1393470	1190898	1772758	1992534	2745030	1888127	1382371	922599	2199833
PP_24391	NA	NA	NA	NA	NA	426.341	NA	NA	NA	NA	NA	NA	NA	NA	NA	NA	NA	NA	NA	66421	134607	94478	68695	NA	171975	NA	147010	76545	178466	131502	866026	2332165	2641614	894965	11990768	8761072	8558111	12003056	4115875	3915995	4785751	5896857	183655	88702	142382	225102	9060728	7421489	4322767
PP_24421	NA	NA	NA	NA	NA	427.094	NA	NA	NA	NA	816690	891981	801876	1007464	1277483	1517062	1367441	1146115	1110154	1047247	835543	1180527	4527925	3910511	5287447	5325261	1324528	1215817	1109594	1044163	1557437	1975231	1867218	2025558	1611572	1238763	1753754	1847303	1187687	1111998	1245283	1127233	1143299	1088445	1202073	1392477	830840	906434	933123
PP_24428	NA	NA	NA	NA	NA	427.101	NA	NA	NA	NA	6236763	6269296	5519998	6555652	6319312	5693208	7011342	5903621	6629572	5840597	5847009	5937418	3136692	2992662	3186453	3756956	5170172	6017163	5675973	6637940	6133833	5743889	6385616	6177223	5400589	5873432	5465928	4933064	5269156	6925539	6002333	6537233	6716506	6516084	6540993	6704531	5683351	6322243	6310929
PP_24447	NA	NA	NA	NA	NA	427.156	NA	NA	NA	NA	11006234	8896357	8987477	10383372	9752905	10917908	10217938	9361796	10975862	10461434	10025403	10657555	5372500	6054256	4946282	5825794	11485299	10428706	10867503	10208718	10827533	10400831	12229422	13271851	9997182	9626519	11252684	11078889	11282616	11062532	11253233	10986211	11326892	12020791	13554004	12091038	10572349	12226237	10887591
PP_24460	NA	NA	NA	NA	NA	427.193	NA	NA	NA	NA	3424355	2780553	4046026	4231268	3660962	3858787	3194352	2827468	2703496	3789208	2804163	3253001	1691315	1809631	1817255	1711265	4252244	3192042	3480296	2571427	3180159	3845210	3324675	3349502	3230512	3019734	4073629	3105650	4169387	2985624	3497759	3039383	3975186	3690763	3741546	3677515	3642693	3481605	3163280
PP_24461	NA	NA	NA	NA	NA	427.193	NA	NA	NA	NA	2635397	3095176	3722754	3274374	2765211	3024246	3338839	2269649	2319292	2660125	3132712	2647887	1639835	1710733	1871138	1723213	2755514	2670702	3119399	2501856	2504578	2593349	2624277	3377318	2516340	2223482	2212904	1877070	2618742	2698541	2549156	2217696	2875232	2851562	2628185	2804941	2434317	2482919	2429020
PP_24510	NA	NA	NA	NA	NA	428.211	NA	NA	NA	NA	793971	661432	1198636	570156	1383604	1523689	1003521	1569143	849559	1314762	1088498	705408	5379095	3031382	3124217	4584657	1619253	1333375	1122861	1204739	1156134	3123439	3206943	3758806	1252308	1254614	1999296	2089588	1149289	1722628	1236822	1501851	1933278	2213691	1724094	2179518	1464074	2199336	1323222
PP_24517	NA	NA	NA	NA	NA	428.248	NA	NA	NA	NA	2288555	2081039	3143165	2716152	2317173	2163570	2253355	1918226	2961308	3611211	3450114	2876436	986133	1482746	1270703	1154661	2440755	3445770	3501776	2512006	2937234	2727427	2684233	3061998	2834348	2568280	3307306	2979025	3341333	1852740	3142823	3281241	4621951	4174745	4141445	3373291	4052763	3223288	3151921
PP_24637	NA	NA	NA	NA	NA	430.17	NA	NA	NA	NA	2131442	1432076	1844433	1636120	2969896	2579283	2049042	2233380	1732916	1696336	1728084	2327413	6053509	7049978	6471460	5453252	2100330	1620589	1811483	1498316	1802424	1970358	1580566	1783341	1954620	1233096	1894286	2126541	2302561	1330592	1758376	1827111	1843396	1794786	1650820	1529306	1929887	2314818	1706986
PP_24639	NA	NA	NA	NA	NA	430.19	NA	NA	NA	NA	3211899	3155143	2785672	3640536	3609248	5221473	3346076	4550086	3213846	3424160	3503405	3709356	1499715	2080273	1446720	2276175	3535378	4116508	4156912	3582144	3156489	2997641	2153484	2760434	1898311	2579115	2649622	2054740	3784662	2327508	3515843	2628935	4154149	4878506	4397925	4977464	2381959	2527039	3758403
PP_24667	NA	NA	NA	NA	NA	430.388	NA	NA	NA	NA	3124927	3688893	2975433	2952293	3175581	3108067	3247916	3002766	3122822	2947507	3174316	3231307	3085103	2714590	3583099	3330580	2805965	3036407	3189651	3449864	3323498	3113994	3134772	3338922	3090966	3135670	2941621	2738008	3089188	3637730	3023752	2880233	3344505	3291221	3373834	3365877	2958629	3054301	3293643
PP_24715	NA	NA	NA	NA	NA	431.26	NA	NA	NA	NA	NA	NA	NA	NA	NA	NA	NA	NA	NA	NA	NA	NA	530317	NA	320978	NA	74769	NA	NA	NA	406648	736705	851871	312870	1723127	1122344	1159069	1648420	4227521	5706404	4658573	5610626	86957	NA	NA	137894	4595554	3964710	1515493
PP_24753	NA	NA	NA	NA	NA	432.22	NA	NA	NA	NA	7651405	6487317	8685109	9732204	4116130	4447791	8414816	4104113	13021697	7375330	8720488	6338708	1742682	2448969	3143303	2686853	19431751	11031148	10326146	17517039	13625155	17839444	20769996	29537431	18774388	12756368	19460564	13953428	18769346	11742175	15041608	12048110	9052878	12514020	10670630	9453817	13878332	12692032	16382025
PP_24755	NA	NA	NA	NA	NA	432.221	NA	NA	NA	NA	2258733	3156411	4847168	5070373	4663347	3489294	5502184	4769110	3037201	5482479	7098659	5687291	5890906	8013437	4328123	6595010	2123288	5165235	5395600	3351634	3229284	3485028	3179930	4547919	3389206	5949468	3945738	5432274	4452356	1966381	3932044	4031302	2656951	2505405	2834738	2589208	3372090	3397729	3816572
PP_24767	NA	NA	NA	NA	NA	432.257	NA	NA	NA	NA	1619668	189423	194071	226056	888547	1096120	130781	3083329	335068	170699	205274	2696085	658915	2211641	857414	749648	1493259	629903	687111	120377	168037	2371028	1318657	130385	1019369	166640	4435336	5941668	4830462	3336154	5041918	2736466	395406	1876228	993291	472830	3987681	287282	223061
PP_24773	NA	NA	NA	NA	NA	432.273	NA	NA	NA	NA	341630	312992	291680	474228	815671	587363	1117606	475119	436421	1124197	801356	676327	8046574	8256225	13925336	7522362	721657	439142	547057	707000	1643992	4097670	3344734	2252482	2068680	1418252	2014832	2792894	711652	427676	532256	441135	722833	816534	1262364	1081754	798944	597716	1148469
PP_24774	NA	NA	NA	NA	NA	432.273	NA	NA	NA	NA	360550	257747	282671	449715	911174	576645	1125081	419863	306580	812107	596972	519471	6278935	6790770	12440074	6402166	601898	314671	399930	557359	1329373	3100573	2327680	1623355	1842918	1053065	1387948	2253830	629902	400814	416069	357403	464182	554349	839977	703081	530425	396464	812433
PP_24775	Spray	NA	NA	NA	NA	432.279	NA	NA	NA	NA	1123959	1163425	442653	472226	365630	333712	473772	276503	2980778	3649380	4659023	3644291	1414582	414633	3249608	485605	2800836	2118757	4265653	2683399	11642328	21069510	28482944	15744288	54235836	40995078	56788025	59007209	17146281	14661644	12906359	16049440	2835972	2795422	2694100	4017764	26209729	21130910	14431017
PP_24801	Isovitexin | 5,7-dihydroxy-2-(4-hydroxyphenyl)-6-[3,4,5-trihydroxy-6-(hydroxymethyl)oxan-2-yl]chromen-4-one	NA	[M+H]+	-2.8468 | -4.3297	0.0277 | 0.0305	433.112	Flavonoids	C21H20O10	432.106	6-C-Glucosylapigenin|Apigenin 6-C-glucoside|Apigenin-6-C-glucoside|Saponaretin	641529	485822	456246	527749	537923	671422	467919	646013	507641	498406	452278	503389	367131	320473	318340	292365	555248	502177	395813	405348	528249	600952	529845	414761	466647	476524	614436	521049	541759	482184	555519	592422	702825	661802	599911	686630	588024	579605	556483
PP_24834	NA	NA	NA	NA	NA	433.182	NA	NA	NA	NA	6697168	8191333	9193645	5915087	7606848	7148025	7426435	8148155	6444840	6968914	8237402	6729257	3064753	2418853	2258351	3294807	6764315	7202228	7379555	4985913	6385117	6193661	4959765	6717132	5208654	5654898	5752932	6908123	6291003	7515198	6864391	5854383	6609591	7794060	5911049	6216564	5983610	7445923	7146762
PP_24895	NA	NA	NA	NA	NA	434.201	NA	NA	NA	NA	5674054	6225379	4787332	7531954	7016159	7663229	4344898	8784561	6010477	6678279	4329794	7264878	1954665	3942934	2516225	3196258	5240267	7865574	5972841	4879526	4463428	5217612	4551016	3509819	4483572	5447517	6022260	5822758	7128008	5028349	7142087	8354401	8557150	8542835	6822930	8654800	8248332	7397022	6000841
PP_25067	NA	NA	NA	NA	NA	436.217	NA	NA	NA	NA	3038325	2909126	3663709	5225931	4466385	4758150	3514784	5087423	2747457	4235675	3099402	3840144	1896507	2902226	1811713	1703369	2955571	3472550	3241837	2716231	2643324	2623629	2974017	2322385	3221804	2667176	3345185	2916251	4368070	1706036	4142406	3696974	3752500	3810159	3758137	4081410	4233874	2646939	3696787
PP_25068	NA	NA	NA	NA	NA	436.217	NA	NA	NA	NA	5556766	6614293	6293268	7854853	7360987	7365215	5812858	8127554	5315229	6332763	6303135	6978458	2998768	5734058	2588613	3284124	4456704	6475878	6681893	5693804	4452967	4922621	4863659	4710760	5270919	5334006	6283031	6576454	7109930	4231233	7369158	6634491	6991524	7595387	6471797	7047793	7678124	5916741	6155095
PP_25070	NA	NA	NA	NA	NA	436.217	NA	NA	NA	NA	12802390	14633065	7150072	10876910	17595688	16567782	11775325	19673599	14706753	10724947	7450216	11947150	4812404	8449719	3999387	6698039	11154447	11030203	10310689	8690861	9008987	9794297	8517546	6527866	8840991	11130712	9301915	13967524	11878844	12719720	12023957	14549674	18199748	17120991	14152577	15572427	14649999	16213572	10844701
PP_25130	NA	NA	NA	NA	NA	437.143	NA	NA	NA	NA	2796626	3278710	2735797	2905198	3494944	3112461	2958783	3776084	3176570	3236467	3388121	3636046	2382066	2638577	2231097	2221729	2641867	3478035	3085126	2886944	3075689	3391842	3368471	2534283	2848784	3511823	3368471	3250350	3086062	3011526	3428352	3465425	3888026	4120391	3683130	4331072	3592944	3644665	3551231
PP_25170	NA	NA	NA	NA	NA	437.972	NA	NA	NA	NA	10367436	13837948	14287383	14022819	12844628	10459819	11852841	11785508	12446848	11253547	14350850	13721325	12002887	11681872	9285696	9146004	9916748	13345120	14265409	14766079	11357175	9048951	10787978	13217507	15295275	14802365	11568355	12842107	12748779	13133062	12594863	10959801	11586179	11111301	11882287	11596391	12460546	12660881	12394904
PP_25187	NA	NA	NA	NA	NA	438.084	NA	NA	NA	NA	10652524	10624878	8032846	9474514	10936602	10718856	10847751	10468628	9450840	9399441	10035265	10469907	7928045	8240837	7107076	8533098	9004219	9960573	8421085	9629513	9730375	9185475	8951346	8396251	8976523	10149414	8301542	9339973	8699588	10534811	9038051	11355561	11745371	10739657	11102850	12898579	10197766	10251805	9564118
PP_25188	NA	NA	NA	NA	NA	438.084	NA	NA	NA	NA	10995297	11631206	8504666	9566886	11216581	11016641	11735541	10766969	10414533	10137908	10941601	10269487	8023419	8403889	7648786	8746674	9237195	10141676	8939032	10999381	10276830	9733432	8898212	9161612	9652738	11820972	9190837	9480229	8656661	11363110	8951969	11238924	12160564	11938727	11023847	12620820	10135007	11221330	10125234
PP_25234	NA	NA	NA	NA	NA	438.979	NA	NA	NA	NA	39953863	50300353	49105391	48037732	47196889	40274964	47722018	41430452	42893827	42020668	49562063	50369433	46043939	42156168	45353154	41010693	42451420	46033189	50469354	56125172	45071783	44120918	45201414	52061958	49264304	50409397	40073319	41341489	44027514	50313664	42951352	40279835	40119756	41981179	41777824	40030302	41190120	46114926	44046784
PP_25270	NA	NA	NA	NA	NA	439.17	NA	NA	NA	NA	373714	593153	589829	625284	643918	459728	650818	576587	656538	1079909	1229563	564425	5440022	3624828	6046474	2536891	501731	557616	449653	1118695	558124	895565	819908	564109	890220	1057853	668620	855489	520080	761959	574068	750206	675609	720130	572304	717357	900009	1048783	1414457
PP_25345	NA	NA	NA	NA	NA	440.212	NA	NA	NA	NA	7705891	8301765	7869751	10730582	9012795	10711651	9017101	11857688	6537586	8071901	6606916	9473330	5265529	6929239	5097712	4056813	7529395	8425767	8175597	6003418	5892491	6071969	6537255	6570246	8452843	7116215	7414725	8970447	9545892	5205132	8186980	7813784	7216081	9894534	7164794	8685887	8941624	8761026	8259587
PP_25408	NA	NA	NA	NA	NA	441.151	NA	NA	NA	NA	1635926	2306267	1663623	2742891	4140007	4684559	3271033	4722094	1211503	2435389	1032007	2532450	1539302	2849840	1230708	1620434	1027044	2004484	1123939	1339775	1052367	972384	1085509	735073	1079594	1072367	1226472	1267588	2179298	788841	2271170	2542642	1879855	1994927	1740534	1963619	1932809	1158395	1521377
PP_25413	NA	NA	NA	NA	NA	441.172	NA	NA	NA	NA	20973821	21881635	13774796	18870984	27553741	22787048	16258820	29117206	23209867	20922824	14335999	22188725	11355511	16117362	6159619	11238405	20882607	21458676	21284914	15477076	17389596	21807399	19369202	14255865	21589204	23575772	21563171	29065119	24966279	27067689	25615451	26621361	28713244	27405924	19691550	23539153	26936435	26574401	19260388
PP_25416	NA	NA	NA	NA	NA	441.174	NA	NA	NA	NA	1166459	1078857	1725869	1983649	1275097	1182450	1763710	1373673	1419372	1553505	1888469	1465996	5902636	5859896	6547524	6113218	1978166	1722273	1694642	1976262	2322760	4028094	3865935	5212905	3505612	2621822	2550839	3570392	2437313	1337770	1931499	1711981	1232256	1697827	1353528	1516424	1611617	1656842	2254645
PP_25435	NA	NA	NA	NA	NA	441.222	NA	NA	NA	NA	1230431	3105019	2629458	5981837	6541230	2782798	6455662	1685153	4844592	4398553	6131916	4035265	1326508	2192915	669799	1769163	1852843	5203908	3656097	3504117	1671540	1084431	2617282	5043204	2416096	1743798	2046013	1980907	2784061	5624452	3118083	2330292	2720658	1122554	3426577	1568376	3172136	2341693	4502309
PP_25446	NA	NA	NA	NA	NA	441.245	NA	NA	NA	NA	7190478	6902292	7077078	8381435	8983571	7232378	6849170	7945729	8828241	8301830	7790373	9835369	2352789	4744074	2966546	3968720	7753572	10357152	9392602	8254636	7117575	8285246	6866758	6544224	7700816	7910638	7877825	7744561	9072214	9784833	9023177	9254869	10313941	10327244	8921334	10861549	9687060	8974572	8158911
PP_25480	NA	NA	NA	NA	NA	442.121	NA	NA	NA	NA	NA	NA	NA	NA	80722	89892	116010	123222	NA	80883	NA	NA	2170118	2873531	2778492	4043734	NA	NA	NA	82955	108042	186387	215766	235037	284675	139118	163817	304693	90157	NA	62872	82235	NA	NA	NA	NA	53247	NA	NA
PP_25507	NA	NA	NA	NA	NA	442.264	NA	NA	NA	NA	2957179	3096337	3575236	3195092	2435850	2956417	2440595	2864921	4249882	3559345	3733285	2941974	1040536	2124755	1291151	1555341	4422495	4210575	4106141	2735789	3393608	3415801	3298645	3286185	3403114	2679947	3338492	3365001	4231278	3363836	3777394	3537949	4066706	4659989	3997378	3703753	4658608	4337817	3905335
PP_25528	NA	NA	NA	NA	NA	442.976	NA	NA	NA	NA	1345972	1675761	3123255	2917562	1218455	882356	1362437	1247189	2969146	1813762	1878893	1999429	4150345	3588548	4780481	3651650	2649995	3144343	3058670	2250138	2243192	2055167	2434870	1646496	1136227	2477721	1553692	1810407	2027398	1275908	1923568	1915962	1074147	935216	925785	1041230	929300	1039549	999128
PP_25543	NA	NA	NA	NA	NA	443.096	NA	NA	NA	NA	15310167	16245950	14153146	14873649	14755749	13847224	15977681	13937847	14036600	13774790	14329966	15569903	13073947	11754400	13251821	13013879	14336515	13757891	15046584	17105063	15608019	16194445	16468596	15223691	15196280	15910217	14526437	13406795	13626239	16066795	13831385	14280737	15864444	14799085	15364809	15939692	14165242	15970839	15377352
PP_25546	NA	NA	NA	NA	NA	443.096	NA	NA	NA	NA	7314726	7683485	5962345	5960236	7060667	7159307	6470664	6635211	6262763	6596034	6987368	6949927	5378391	4969247	4747943	5421827	6002140	6403643	6361222	7120817	7621384	7145489	7344433	6877064	7156458	7722868	6252348	6593274	5820265	7605958	6596636	6445852	8382603	7246901	7591217	8338134	7019839	7722481	6956538
PP_25621	NA	NA	NA	NA	NA	444.185	NA	NA	NA	NA	3546034	2779027	4249722	5161196	3452414	3536467	2562232	4294941	3707872	4244868	4424777	4790110	1644161	2387542	1646160	1591596	3080329	3652196	3800973	2692532	3924234	3497307	2879890	3047508	3248817	3844005	3920637	5099315	4338977	2644241	3996495	4015372	3262116	4953243	4279652	4008119	4553662	3489369	4871580
PP_25650	NA	NA	NA	NA	NA	444.632	NA	NA	NA	NA	26269350	28013476	36785783	48624056	31114622	27436970	49638765	23942637	48301170	42630345	44020014	44842773	80505678	70131374	95910498	81827081	51298284	54736218	48440445	60945636	58379221	55616887	52757291	74641304	44445167	46856823	42939610	44012835	35806488	29845783	36859440	31770636	22385675	27145697	28574047	28633279	20322841	19748035	27657823
PP_25702	NA	NA	NA	NA	NA	445.203	NA	NA	NA	NA	12913338	12639005	NA	NA	NA	16728269	20107207	11345075	23985582	25727195	26704654	26174095	4767380	NA	17028325	11297678	26454726	26418878	NA	24357082	28234726	27827601	27817571	31967308	NA	26551086	23528209	21847632	NA	24945187	NA	22558872	29829155	30206148	30343234	29226253	29073586	28638182	28175341
PP_25715	NA	NA	NA	NA	NA	445.287	NA	NA	NA	NA	158756	181803	118172	124725	74226	81317	NA	NA	275052	274589	365999	283128	132991	72200	213381	NA	187467	165089	314387	246132	853560	1291157	1660089	918633	6713543	4938414	5962457	6730413	1826404	1431611	1161951	1643453	181295	134741	205062	233415	2601228	2153680	1431376
PP_25758	NA	NA	NA	NA	NA	446.185	NA	NA	NA	NA	4452551	3484274	5126912	5700194	2205605	2283345	3023522	1955883	4083962	3188380	3651336	2733313	2981795	3278497	4650381	3652779	4822375	4122848	4135251	4224510	3805716	3437006	3156780	4037886	3328048	3052145	3274874	3132016	3828808	1941996	3494767	3025206	406393	311435	358596	336416	589054	573753	633933
PP_25764	NA	NA	NA	NA	NA	446.222	NA	NA	NA	NA	919693	1038728	735473	1026282	1771078	2024950	1611371	1946582	1521509	1658527	1454958	1491145	3118475	3325985	2747032	3250942	1583716	1315882	1354238	1521025	2393652	3233854	2676667	2494683	2415187	1953735	2912748	3031917	1760235	1498626	1640103	1919423	1352908	1314144	1537081	1677171	1647491	1882535	1504417
PP_25782	NA	NA	NA	NA	NA	446.289	NA	NA	NA	NA	235412	223743	188965	347499	972970	489015	1279426	391168	192648	566167	396327	354505	4812480	5871526	9023092	5060354	308574	224024	261713	466426	820401	1464199	1061109	935326	840611	501234	595741	1034604	234682	147394	168419	135503	283790	311397	468083	405077	160144	154034	369709
PP_25783	NA	NA	NA	NA	NA	446.289	NA	NA	NA	NA	219575	205406	209246	317795	852128	462006	1104390	363217	252210	714218	479331	454136	5547069	6317350	10681500	5982154	352626	264114	303222	546429	948901	1809804	1512463	1208439	939437	646556	720945	1167579	239674	153954	196191	177692	301868	357249	573963	587987	195518	177942	469893
PP_25855	NA	NA	NA	NA	NA	447.255	NA	NA	NA	NA	NA	NA	NA	NA	NA	NA	NA	NA	NA	NA	81353	NA	NA	NA	83262	NA	67488	NA	97841	NA	3311694	7372334	7953979	4352069	10645224	7817196	9698650	10430395	2537507	2240905	2760240	3450003	113637	74930	116739	138500	5995340	5754404	2154145
PP_25856	NA	NA	NA	NA	NA	447.255	NA	NA	NA	NA	NA	NA	NA	NA	NA	NA	NA	NA	NA	NA	NA	NA	NA	NA	75491	NA	NA	NA	NA	NA	1607609	3829924	4197431	1752454	5214903	3801885	4182831	5307960	1532858	1232663	1708694	1573775	NA	NA	NA	76058	3659464	2878040	1129150
PP_25909	NA	NA	NA	NA	NA	448.193	NA	NA	NA	NA	3507175	2735660	2551343	2774247	3094781	3388540	2667641	2776320	2938424	2740032	2472610	2487649	1266629	1494677	1124883	1508588	3459845	2895223	3022385	2422066	3028137	3100137	3185295	2821572	2498934	2439706	2924241	3060893	3338233	2928078	2973568	3049953	3924197	3344850	3604433	3641420	3169183	3074561	2761181
PP_25922	NA	NA	NA	NA	NA	448.217	NA	NA	NA	NA	3169510	3461876	4151870	4262732	3329602	2842087	2867662	3383019	4400411	3533452	4903122	3411554	1560088	2415347	1156032	1422159	3665256	4103999	4999334	3306033	3084680	2864284	2452683	2911424	3068505	3383548	3213329	2943184	4275144	3718072	3940791	3141966	4092664	4224310	3630387	3774103	4056986	4131741	3479530
PP_25969	Cyanidin 3-O-glucoside	NA	[M]+	-1.3	-0.0011	449.106	Flavonoids	C21H21O11+	449.108	Cyanidin 3-O-beta-D-glucoside|Cyanidin 3-O-glucoside | Chrysanthemin	3444192	2734136	3056836	3980791	4451217	4619533	3388013	7842273	5857485	5144799	2909417	4904683	583300	2197490	441353	599577	7146710	6298346	5378412	4815685	2994767	2783432	953503	767627	2860894	2638512	2149995	1345568	4377434	5677131	4196164	4367606	7249423	5829559	4762566	5486870	10270499	3491574	5544753
PP_25972	NA	NA	NA	NA	NA	449.107	NA	NA	NA	NA	6455615	5132437	3735274	4945981	5437804	5911692	3626321	7188530	6595961	5969036	4101033	5327207	3284695	3968808	3439781	4672723	6510306	5766526	5163659	5136073	6231324	7247834	5985456	3601932	5566348	5171748	6338277	5769992	6578274	5397124	7233984	8117781	7690023	8727675	7305739	8592791	6996161	6844372	6242056
PP_26000	NA	NA	NA	NA	NA	449.177	NA	NA	NA	NA	4333506	4153218	5151450	4354783	3323535	3787059	3765382	3623744	4095896	4245462	4482754	4075113	1626151	2493117	2407666	2027749	4907277	4681718	5188357	4108953	4465187	4324488	3542359	5189657	4162264	4130061	4171536	4223984	4834364	4684199	4641688	3795774	4803081	4628105	4598324	4481358	4478017	5222671	4454923
PP_26058	NA	NA	NA	NA	NA	450.195	NA	NA	NA	NA	3926986	25879791	26788785	23730365	14571722	3176695	32752955	5297601	25420441	9331016	60868944	17954027	7442868	10923226	19459575	18516895	4444700	30106883	33135579	46489010	21507797	3537962	20268146	33925262	15763324	27330765	4484397	3737571	4505439	13222256	9138719	3975403	4770252	4799001	5371684	3904092	5091627	6018243	15052542
PP_26090	NA	NA	NA	NA	NA	450.979	NA	NA	NA	NA	2744649	3228090	1845134	2322798	3049145	2991703	2330500	3293690	2213932	2604225	2089498	2764729	1853508	1947391	2023177	1996152	2102766	2422993	2421078	1956618	2464622	2293172	2041900	1555423	1837526	2121057	2120461	2315805	2254432	2863907	2208383	2548799	2677405	2671419	2779898	2755323	2309878	2344019	2465108
PP_26108	NA	NA	NA	NA	NA	451.108	NA	NA	NA	NA	1841149	2666405	1884089	2102471	2737881	2249511	2190653	3053735	1761504	2722606	2266661	3227424	3604505	3159380	4162476	3445051	1408379	2421338	1943049	2464321	2509130	3050948	3039981	2402591	3227381	2929753	2802501	3017747	2342813	3869893	2392672	2300818	1428668	1785481	1841691	1966952	2644570	2196030	2422046
PP_26191	NA	NA	NA	NA	NA	452.194	NA	NA	NA	NA	5968096	3895281	4621535	4140016	3588283	4025195	2947076	3450132	5706990	5076537	4994690	4274504	2427278	2717299	2300289	2645665	8646977	4959396	6412467	4392182	6324311	6139134	5423520	4987130	5248999	4285481	6937646	5257296	6323497	4677446	6647773	5726932	7023713	6333190	8337402	6041401	6272672	6136351	6497904
PP_26335	NA	NA	NA	NA	NA	454.292	NA	NA	NA	NA	1395219	1349403	1016687	1204637	2286303	3057222	1586029	2730856	1554722	2909421	916994	1914585	3906946	7657236	6473991	7188453	1862702	1622544	1303960	5330289	3839437	4909271	3323932	2073589	8398860	5412733	2983938	6975462	4122548	2258071	2339772	2744518	1013915	659018	629912	700167	1132685	1617857	808139
PP_26367	NA	NA	NA	NA	NA	455.115	NA	NA	NA	NA	24963248	20329619	29495985	27080908	14444134	12252751	19420466	8521473	19079572	17820689	23868014	16790982	11950162	6688529	8917547	8050613	21802743	19745139	23845596	20142121	15875978	7985156	9182876	12234446	9180414	13990205	10710087	6920617	16029210	11663802	18239381	13248066	25967400	24314217	30056294	25100347	16431702	15627733	20281914
PP_26377	NA	NA	NA	NA	NA	455.13	NA	NA	NA	NA	1342559	4465992	5340817	4523675	3156570	1381691	6405226	1581250	3156914	3979761	6490533	4410047	3495322	2650343	4731263	3432456	1848806	4512538	5808936	5427701	5276209	2021778	4337441	5918255	4569389	5350169	1891399	1487150	1926528	3410902	2467553	1749413	2179182	2013718	2163788	1980103	2345375	2617121	4836070
PP_26388	NA	NA	NA	NA	NA	455.165	NA	NA	NA	NA	34792104	37120615	43380020	46421064	44342900	35406809	41653307	42698594	46788831	48532735	47661392	45262486	33831420	47074042	41379195	33838114	44511438	47614454	51990725	42033588	43208138	50957096	50323401	44818083	56014260	49356482	44766960	52315343	47472413	39347887	54628947	44323055	47445447	59677011	46820996	47956313	54101840	50185236	50801723
PP_26481	NA	NA	NA	NA	NA	456.352	NA	NA	NA	NA	NA	NA	NA	NA	NA	NA	NA	NA	NA	NA	NA	NA	NA	NA	NA	NA	NA	NA	NA	NA	475369	1204567	1396642	532673	4327326	3142381	3598394	4647329	845404	811774	1086838	1283590	90496	NA	81040	126382	2451417	2136118	1130383
PP_26482	NA	NA	NA	NA	NA	456.352	NA	NA	NA	NA	NA	NA	NA	NA	NA	NA	NA	NA	162492	114922	236614	217208	79827	NA	337307	NA	294128	165105	366359	318168	3073143	6824224	7760646	3332331	26261332	17671381	19978530	27908723	6290007	5682308	7170314	9470857	506264	287328	439881	672486	15639255	13747796	8121404
PP_26551	NA	NA	NA	NA	NA	457.206	NA	NA	NA	NA	4064982	4217337	3287520	3485931	4029192	5100945	3423465	4288432	4417772	3652794	3022579	3829933	1608611	2400835	1672779	1942251	4600286	3968503	4105133	3718262	3243133	3621145	3382104	3759254	3253038	3406484	3964578	4310319	4241661	4948534	4326644	4412394	4919530	4757231	4087666	4649408	4076642	5055452	3753889
PP_26553	NA	NA	NA	NA	NA	457.206	NA	NA	NA	NA	14833183	14967384	12240572	10734720	13193986	15086338	11210044	14563135	13482226	11319588	10367351	11384796	5811785	6890204	4441801	5741502	13391969	11326424	11462874	9754459	10963213	12320249	11119683	10130792	10102786	10618321	13087434	13613017	14573429	14445976	13128828	13159472	16567351	15429280	15587039	15607429	13601130	15145115	11967439
PP_26604	NA	NA	NA	NA	NA	458.185	NA	NA	NA	NA	5093173	5791535	6517761	7628216	5762393	7156222	7886183	5912145	7175795	6230809	7778501	6958230	5346074	6346414	5750450	8465528	8473252	8930256	9313692	10268008	7358991	6332233	4892134	7568307	4184778	5830987	5102421	3994987	8269515	4602746	7202325	5510204	7239356	12183582	10421100	10949533	4576373	4740663	8807116
PP_26654	NA	NA	NA	NA	NA	459.164	NA	NA	NA	NA	22623716	23821125	7495889	15623539	11844151	14863082	7507505	5651181	16444898	24417309	17121704	33336817	2187659	5778783	1932144	1408439	15427598	13191564	14562808	12413567	13166060	13812354	11834972	12076587	13132115	16713828	15159055	13869052	9299875	26000418	15807652	23046428	24650212	21026982	17994401	23062583	20598238	24520565	11928566
PP_26662	NA	NA	NA	NA	NA	459.183	NA	NA	NA	NA	5806500	5629136	5118461	6343072	6067075	8108953	4705462	6544890	5538495	5545222	3282208	5604159	2006467	3137784	2266823	3490187	6723337	5593171	5103893	4885295	5045416	6431496	5507552	4620819	4094782	4719678	6150859	5858020	6453141	5578140	6100533	7372648	7641399	7521226	7256589	7897180	5658492	6852544	6442468
PP_26728	NA	NA	NA	NA	NA	460.201	NA	NA	NA	NA	5606903	6228006	5565082	10029067	13496199	13976751	16154490	14123338	9497343	12522993	11273631	12868970	30230050	31423739	33624166	33663748	10365353	12584439	11684863	15105937	14445759	17003538	16549620	22123317	15594763	14167222	13390642	14510450	12443781	6998941	9211241	10363364	6739392	7763697	8133175	10412690	10360077	8033503	9544980
PP_26743	NA	NA	NA	NA	NA	460.275	NA	NA	NA	NA	90258	99942	NA	NA	NA	NA	82732	NA	566774	524368	765299	519842	310456	NA	511153	140626	295035	234268	406688	247660	1202069	2714190	2792965	1716190	6184401	5137463	7822491	8213307	4038850	4244764	3127944	3138849	319510	223148	325148	318464	5449173	4348712	2657117
PP_26767	(2S,3S,4S,5R,6S)-3,4,5-trihydroxy-6-(5-hydroxy-8-methoxy-4-oxo-2-phenylchromen-7-yl)oxyoxane-2-carboxylic acid	NA	[M+H]+	-2.2544	-0.0187	461.106	NA	C22H20O11	460.101	5,7-dihydroxy-8-methoxyflavone 7-O-beta-D-glucuronide|5-hydroxy-8-methoxy-4-oxo-2-phenyl-4H-chromen-7-yl beta-D-glucopyranosiduronic acid	651384	368970	204532	432364	624203	1446019	538541	1010078	397982	544214	175509	330576	277366	181548	227199	187714	795055	360156	199754	320578	345517	705986	639900	239764	409996	322605	584088	552648	392464	418416	456308	787771	494395	661066	717404	846240	326729	299331	421315
PP_26812	NA	NA	NA	NA	NA	461.263	NA	NA	NA	NA	639057	341308	347693	462146	380220	691212	678397	325922	985678	1210173	717458	938802	7143804	5330424	9176501	7255704	1678597	629156	566930	1458800	2976701	6625364	6052103	4622657	3455551	3338353	NA	5735859	2450340	3295777	2107436	2178180	1817008	1703076	1806990	2184243	2347925	2462216	2827937
PP_26813	NA	NA	NA	NA	NA	461.263	NA	NA	NA	NA	838870	496966	399220	585532	541149	1015691	961719	463399	894114	953609	587763	659880	9344197	7632414	13058344	10727051	1786395	627005	497158	1800029	3116374	5330077	5300032	4853501	4534196	3598406	2634281	4640460	2105990	3764138	1870137	1893564	1227898	912715	1232522	1437946	1776774	1765145	2055135
PP_26821	NA	NA	NA	NA	NA	461.271	NA	NA	NA	NA	NA	NA	NA	NA	NA	NA	NA	NA	NA	NA	NA	NA	NA	NA	NA	NA	NA	NA	NA	NA	2575977	5768281	5383560	3113190	7748094	6389808	6311108	7993936	1610903	1704918	1894329	2576187	NA	NA	NA	NA	4614628	4701658	1364014
PP_26855	NA	NA	NA	NA	NA	462.18	NA	NA	NA	NA	2101699	1907306	1493072	1397695	1953236	2237917	1718276	2124861	1817661	1808019	2138597	2230164	2097131	2434400	2700113	2990112	1609010	1756655	1825781	1430247	1694738	1553175	1539033	1402727	1379368	1838263	1556444	1676584	959174	1120252	1156467	1127935	3907619	3762055	4063138	3757586	2324193	2826074	2527039
PP_26862	NA	NA	NA	NA	NA	462.232	NA	NA	NA	NA	1059217	5669234	9193721	6447593	4983075	1015137	9970493	1057505	4383017	6840855	8747273	4779889	2797804	2016109	3690150	2888836	1505727	5960516	6603728	9039935	6723323	1400128	4784999	8555026	7049682	10124319	1894165	1690047	1773931	2400449	2759926	1697796	2200194	2385483	1877584	1757385	2032095	3585065	8297622
PP_26866	NA	NA	NA	NA	NA	462.232	NA	NA	NA	NA	3522358	2480967	3824435	3338010	2158259	1906952	2037821	1774817	3965469	2961852	3485494	2468602	974158	1317927	1523317	1362973	4705866	3515502	4704725	3218538	4260647	3788513	3496733	2912739	3567409	2994680	3937133	3364536	4272785	2421319	5156092	3708505	4605444	4044930	5086647	3228614	4317440	3041594	4001081
PP_26868	NA	NA	NA	NA	NA	462.232	NA	NA	NA	NA	31144193	21222123	34128143	28793130	19682031	21742033	19142310	19013828	36888210	33311843	31066375	24734697	7718690	11918043	11780712	10934726	45212192	36424563	38233709	31101920	37451444	35052130	33202057	27711004	30395562	31229997	34618772	29336355	37819375	24334009	41658945	34550598	43181959	43974824	50543968	36017621	43294428	34033988	36093032
PP_26875	NA	NA	NA	NA	NA	462.233	NA	NA	NA	NA	12706506	12931238	14482134	14429121	13021222	12958290	11224642	13366032	14735011	14073675	14280352	13119562	5387494	7708429	5584168	6755897	12533986	15024915	16181344	11273172	12702357	12301864	11954591	11391336	12923136	13354030	14047897	14768653	16321143	10937812	15480649	14903512	15242379	18650385	15294182	14948887	17065090	15803373	13757308
PP_26921	NA	NA	NA	NA	NA	463.097	NA	NA	NA	NA	2582164	2347771	3581608	3107061	1298305	1018444	2190078	1480133	2773628	1787220	3458181	2460031	NA	NA	NA	NA	2360973	3119472	3432027	2856502	2274440	NA	NA	2530128	NA	2055671	1891373	NA	NA	2372129	2243326	1203053	1936279	2250059	2166744	1697350	NA	1803694	2661684
PP_26945	NA	NA	NA	NA	NA	463.156	NA	NA	NA	NA	3217988	3812388	4732445	5638813	6574706	4820080	5539289	4070599	3273611	4421751	5377815	6300207	2515596	2552084	1909620	2183819	3049972	3390721	3919248	3711973	4107246	3307828	2987025	4392922	3220561	3389633	3437295	3522345	3565147	3251624	3987908	4014932	3705020	4113973	4217121	4195524	3095150	3324195	4481190
PP_27035	NA	NA	NA	NA	NA	464.248	NA	NA	NA	NA	4792112	5637200	6596475	6883674	6628108	5119338	5545271	5653429	5509607	7074823	5996338	5269353	2610884	3736958	3200076	3105695	5469819	7734952	7243154	5894141	4596506	5218330	5131908	6516285	5785525	5459397	5502964	6529481	7083500	4285123	7537153	5565754	5786490	7135968	6683084	5571807	5663699	4518560	7403346
PP_27039	NA	NA	NA	NA	NA	464.248	NA	NA	NA	NA	6077357	5999503	7598355	7174066	7178660	6934183	4969911	7956019	6602474	6588567	5872491	6633577	2477903	4334947	3081557	3812599	6645643	7302494	7873509	5697379	5263609	6023927	5322997	5438492	5797964	6043622	6513597	7276131	8243506	5646854	6637396	7117094	7058556	8829129	6637131	7682578	8392186	8185776	7128460
PP_27041	NA	NA	NA	NA	NA	464.248	NA	NA	NA	NA	36170840	38708247	37917199	41220402	43590623	42097177	34144607	50697832	36878891	32746487	30181318	36586787	16818219	29158082	18725865	23520239	33469067	46951637	38963544	33890991	31047422	33797116	30675572	32189964	34861998	36332985	40524529	50036287	40968216	38028106	40058035	40823775	42441634	46172180	37260601	41855598	42376336	45365680	41333222
PP_27043	NA	NA	NA	NA	NA	464.248	NA	NA	NA	NA	46633674	40777378	65437772	69332527	52059204	62163276	61703097	44887950	87533403	88607750	97180647	100312240	19868719	38975890	37733640	29368546	84051433	101835087	117442761	83488663	92262971	93271328	88476189	99999279	83447638	99217501	98636826	93639805	93523630	78012279	101370686	77796770	127432081	128064427	104167586	120402442	121692671	111727200	126671104
PP_27096	NA	NA	NA	NA	NA	465.101	NA	NA	NA	NA	3004091	2787781	2437751	3176843	3281480	3203340	3042055	3698152	3707643	3809371	2127005	3131763	1825947	1861540	2193887	2473141	3501895	3873273	3444023	3679129	3138581	3725570	4238123	2942856	3229472	3513669	3497381	3704088	3795202	4507089	3749695	4374541	4120682	4483409	4090661	4272174	4109926	3964652	3101063
PP_27097	Delphinidin 3-O-glucoside	NA	[M]+	-1.3429	0.048	465.101	Flavonoids	C21H21O12+	465.103	Delphinidin 3-O-beta-D-glucosideDelphinidin 3-glucoside|Mirtillin	452699	216493	393634	442177	247257	300745	172843	693721	447771	396229	138394	309472	205844	280358	NA	NA	944277	385862	244027	246661	260511	323539	152038	NA	247277	218820	279362	180563	532238	650070	474367	599730	652720	677006	575606	537014	1014582	336920	374460
PP_27099	putative Quercetin hexose derivative	NA	[M+H]+	NA	NA	465.101	Flavonoids	NA	NA	NA	358335994	311313661	NA	286910722	296559947	331786626	248616388	339769571	346735091	311584206	260646303	309049583	264355273	NA	221930293	250333326	323577174	306186624	NA	271076347	315505434	372572069	334109081	226900006	316343397	291047386	351904615	311103579	321551963	361308221	354126418	374850365	373758186	394380274	384153537	389730676	351785608	340031441	317833313
PP_27105	NA	NA	NA	NA	NA	465.102	NA	NA	NA	NA	2590379	2125096	1525046	1975244	2355288	2770058	1952500	2610580	1624730	2173121	1494081	2150200	3645207	2521981	3107801	2842523	1466750	1687723	1594413	1515003	1930938	2645048	2055977	1428783	2024248	1966321	2237037	2525759	1930247	1859864	1918793	2869551	1935795	2604790	2395888	2616507	2255053	1661049	1883820
PP_27146	NA	NA	NA	NA	NA	465.206	NA	NA	NA	NA	20671516	16214877	14451906	18315795	21004551	33478861	20369115	35595945	6613620	11588236	14011807	8882202	7481931	7124420	3075911	2823993	30493984	8601344	17242420	10932819	13386354	7782608	5411182	5653841	3324523	4654987	6317644	5417086	9241898	7248352	9549038	8600673	14150224	14690967	14573642	11170990	4407183	8648207	7085890
PP_27152	NA	NA	NA	NA	NA	465.231	NA	NA	NA	NA	2218595	2312263	4155898	3127664	1059963	914698	1614493	747613	3435539	2843335	3664940	2520636	456935	937695	1262054	1178329	4808238	4275224	5918094	4376995	3693758	3148731	3218334	4454134	3564126	3283045	3771057	2974050	3619839	2530829	4495912	2168329	3570091	2940697	3733377	2563702	3029482	2648285	3777802
PP_27210	NA	NA	NA	NA	NA	466.217	NA	NA	NA	NA	4469650	6615427	10580122	9120170	4374210	2992690	9573471	4000134	7010184	7176357	17654558	8146883	22471238	20860883	29193539	25812698	4348991	10715674	10964085	7721808	7367607	5978408	6006170	10239630	8557841	10958064	4040858	4419614	6000247	3349051	5522442	4975160	4186803	5893262	4308381	5195838	3924592	4616415	10424050
PP_27221	NA	NA	NA	NA	NA	466.263	NA	NA	NA	NA	NA	6451811	NA	6582274	NA	NA	6334725	NA	5976251	6089945	NA	5466035	4872239	4679019	2936740	2663305	8510777	7914739	7851532	5782496	5579194	5370607	4366165	4910578	5954410	4623924	6309887	NA	7587410	6020421	NA	6264112	6424173	NA	6518627	5058037	6404373	NA	7267957
PP_27226	NA	NA	NA	NA	NA	466.264	NA	NA	NA	NA	3329342	NA	3423607	NA	NA	NA	NA	NA	5126270	8002700	6974911	6312786	NA	NA	NA	NA	6846992	5808455	6630389	3401802	6271020	7563755	5707187	6199503	4556364	5545062	6834987	5443264	6522843	4272995	6712908	5596861	10233456	10721572	10452198	8213517	9022201	8681627	7678336
PP_27227	NA	NA	NA	NA	NA	466.264	NA	NA	NA	NA	19267061	20455316	24457922	25631801	21846141	19871438	23686565	26077214	20853908	24006152	22069702	19793607	10006993	15703159	11933691	12042774	15772166	22288460	25824592	18496761	18737330	16740700	19566994	23584693	22913328	20250571	21358197	21462465	23670370	15748550	21169581	20941554	22437235	26764202	23304061	22336103	24154016	26458828	22684387
PP_27228	NA	NA	NA	NA	NA	466.265	NA	NA	NA	NA	4300241	4595223	4057511	4824853	5998970	4656333	4637825	4573429	2808362	3268962	4242565	3410622	2447173	3318926	2989572	2657961	3254939	3558657	3689455	3030483	2395244	NA	3104163	3757662	3813248	3060842	3369905	2146703	2907396	1909341	3736622	3178284	NA	NA	2528664	2105323	NA	1224098	3424505
PP_27266	NA	NA	NA	NA	NA	467.117	NA	NA	NA	NA	NA	NA	4335738	3554772	NA	NA	5233777	NA	NA	NA	5673490	NA	NA	3577750	3493916	3441542	NA	3835188	5122029	6620699	4070249	NA	NA	5283944	NA	6526557	NA	NA	NA	NA	NA	NA	NA	NA	NA	NA	NA	NA	3580198
PP_27304	NA	NA	NA	NA	NA	467.3	NA	NA	NA	NA	136056	195052	106125	111855	85045	101920	92944	75880	203757	238612	306142	192600	129428	72981	201362	NA	148222	173784	295635	229966	699879	937554	1381035	689071	5066448	3369980	4173592	4620976	1379126	1089439	850708	1089237	160719	119755	219721	201767	1935797	1433276	935952
PP_27371	NA	NA	NA	NA	NA	468.351	NA	NA	NA	NA	NA	NA	NA	NA	NA	NA	NA	NA	NA	NA	131589	NA	NA	NA	NA	NA	73053	NA	125523	97800	447486	859128	801734	441983	3439106	2226128	2764476	3729556	537566	606973	785935	771510	122769	NA	89124	153558	1669451	1402600	947959
PP_27427	NA	NA	NA	NA	NA	469.18	NA	NA	NA	NA	9828741	8126034	8821680	9599357	9112232	9268146	8670506	8543560	9666596	9654765	10233389	10219047	4812484	5968654	3574203	4231948	10266369	9990867	10711852	8741882	10548681	10384285	10263867	10617495	10896499	10644275	11276782	11263955	11194557	11011171	10326402	10762747	12871355	10541539	12162922	10098618	11279288	10682181	10373349
PP_27452	NA	NA	NA	NA	NA	470.085	NA	NA	NA	NA	1713056	6481331	1918248	1706346	1689961	940646	3774998	560782	3352727	1884153	1817782	1656197	2552098	872014	2950762	2040139	1049136	1571865	1812235	6219667	4104380	1102501	3243908	3488313	2247912	2473773	1075085	882689	779769	1785008	1143824	1276891	1898841	1843254	2781891	2087648	875155	1680599	2698313
PP_27476	NA	NA	NA	NA	NA	470.219	NA	NA	NA	NA	3869650	3678750	3948980	4292192	3675856	4101728	4358650	3605015	3756493	3581219	4033371	3362662	1919602	2474310	2235517	1823137	4243567	3707478	3886874	4111420	3321302	3519567	3761407	4091089	3140520	3104051	3837346	3674348	4074253	3021680	4202324	4018744	3883183	3839417	3963650	3943721	3412472	3178249	3887597
PP_27505	NA	NA	NA	NA	NA	470.367	NA	NA	NA	NA	NA	NA	NA	NA	NA	NA	NA	NA	112520	94728	184358	174135	NA	NA	268521	NA	226400	116551	294548	204805	2109232	4931885	5118727	2384812	21124811	13650917	15658078	21717040	5090088	4763956	5846786	6836712	318501	185027	269030	429079	11356003	10433275	6537180
PP_27506	NA	NA	NA	NA	NA	470.367	NA	NA	NA	NA	NA	NA	NA	NA	NA	NA	NA	NA	NA	NA	88631	NA	NA	NA	95500	NA	90248	NA	92780	79910	342264	865169	833031	327948	4127754	2731989	3429727	3900110	881126	1134646	1292136	1246649	130137	98682	112714	170113	2082017	1981735	1343977
PP_27806	NA	NA	NA	NA	NA	475.176	NA	NA	NA	NA	324218	428210	390254	687264	1111362	1177241	1560863	1254969	954099	1102775	838124	1228338	1001276	2026222	1167466	1199091	1318518	1246482	1603605	2074657	3295498	4744891	4765055	4857999	5750450	3805678	4886064	6452566	1552464	1324410	1269191	1659700	1331184	1270459	1162060	1897721	1589625	1561791	1413124
PP_27839	NA	NA	NA	NA	NA	475.286	NA	NA	NA	NA	NA	NA	NA	NA	NA	NA	NA	NA	350542	155729	224969	381568	215698	NA	342171	NA	383221	292180	409018	335947	1446743	3123576	2817404	1587068	3611441	3571169	4268838	4978023	3942052	4982720	3807521	4745855	674051	660351	568466	1272453	5816955	6518424	3697912
PP_27843	NA	NA	NA	NA	NA	475.287	NA	NA	NA	NA	NA	NA	NA	NA	NA	NA	NA	NA	NA	NA	NA	NA	NA	NA	NA	NA	NA	NA	NA	NA	1960422	3928700	4762045	2426980	5717088	4533921	4609668	5448540	1240825	1033360	1179717	1695235	NA	NA	NA	NA	3165243	2870974	901834
PP_27905	NA	NA	NA	NA	NA	476.276	NA	NA	NA	NA	396399	334703	345535	383367	737311	1188496	491199	1127138	576309	1327350	357159	858328	1266110	4194575	2668912	2761226	797313	720345	469760	2519108	2026836	3272307	1780146	1169579	4386367	3503831	1502064	4433788	1675831	688556	872728	986240	104158	NA	105282	101708	163309	297638	114580
PP_27907	Spray	NA	NA	NA	NA	476.305	NA	NA	NA	NA	898065	989205	443268	440900	347777	251633	400807	279089	2397146	2936023	3685891	3105109	998903	420351	2375049	426259	2129604	1587748	3332493	2082317	9155298	16303892	21895799	12024826	44095108	36471362	48665803	50396489	15590769	12652974	10198629	13898673	2203727	1883856	2152539	2838973	22481118	19199457	13015506
PP_27954	NA	NA	NA	NA	NA	477.254	NA	NA	NA	NA	2095151	1578845	2539175	2232426	801016	1363002	2241333	1182624	2371523	1246763	2520672	1379646	1390683	1181091	2418736	1907397	3118915	1653056	1945227	3025257	2876081	2234838	3302439	4199078	2084640	1796890	2390280	1345611	2317921	1009359	2168035	1312150	1378249	1644423	2443265	1538270	1467361	853109	2343448
PP_28027	NA	NA	NA	NA	NA	478.227	NA	NA	NA	NA	13205685	11560890	13267737	11672518	13937363	13145739	8142346	13809055	11097577	13453199	10504369	11510809	8606420	8464047	5836940	4105964	11342998	11754381	11442592	7435848	9620757	10359659	9715278	6603761	11559689	9990705	12885995	12488057	13700225	8460737	15505778	11927943	13040032	13760273	11959200	12394439	13176403	10430510	12016685
PP_28037	NA	NA	NA	NA	NA	478.26	NA	NA	NA	NA	3038693	3263648	2341736	3947031	1821899	1539362	2668748	1833564	2389055	1804431	2796738	2660284	267778	537372	667850	501131	2204097	2944452	3323118	2790982	1872276	1677960	1784873	2732043	1693430	1632229	1733036	1473364	1570602	1592824	1940562	1118912	1561963	1943834	1865345	1738360	1149130	1851787	1945829
PP_28041	NA	NA	NA	NA	NA	478.261	NA	NA	NA	NA	3648709	1973080	1595541	1448276	734984	1108121	977215	396536	2503764	1727550	1850150	1069355	12932000	6770944	12052491	10655225	3835931	1320939	1181910	1777553	3756370	4236246	3657241	3870810	2081387	2446762	1488795	1779676	1033455	1159162	976698	739041	2041872	1906503	1885995	1842974	732488	794768	1625872
PP_28046	NA	NA	NA	NA	NA	478.291	NA	NA	NA	NA	1088410	943752	1034498	1203007	1935943	2638536	1285808	2743647	1440390	3103402	899178	1921555	2516770	6467921	4568376	5089738	2054922	1891513	1256429	5842530	4302028	5716639	3290588	2352463	7565076	4924989	2595868	6509567	4256538	1683815	2294698	2366765	317311	197817	263846	283550	397222	685484	264554
PP_28093	NA	NA	NA	NA	NA	479.117	NA	NA	NA	NA	49096730	35988822	32362461	24879630	26114360	31677525	23087076	31755207	46948321	37568532	36820640	34866162	14254397	13984630	11921300	17195732	45349972	33599982	37979280	29615590	42118442	45388191	38808540	27659440	34021031	35549589	45712049	38624079	38776924	43679478	45103840	43757783	51391039	51257130	52772509	50789449	47612777	49857029	42948037
PP_28094	NA	NA	NA	NA	NA	479.117	NA	NA	NA	NA	107946479	84520958	68872826	71097730	71313920	81303065	54986938	89021481	106360235	89475232	77110508	83345593	36763908	43050535	36305313	49980883	99821945	86057505	87395898	71890509	96248141	109442256	85501047	60794861	79929959	84841940	107531347	93079205	93851551	91369463	110968848	111856539	122073794	118584456	115085177	125055407	111162276	108835657	104676113
PP_28102	NA	NA	NA	NA	NA	479.151	NA	NA	NA	NA	5235060	4372159	4200683	4525652	4275851	4551659	3734678	4631123	4803508	4301275	4010650	4627832	2829853	2889422	2388565	3546487	4080110	4038994	4189843	3199637	5139670	4615173	4316082	3214863	4097640	3562009	4512821	4011083	4558190	4314978	4840438	4209055	3826276	4515893	5060619	4260708	4126522	3593340	4433152
PP_28172	NA	NA	NA	NA	NA	480.243	NA	NA	NA	NA	9427375	8532428	10310108	5476399	12973917	8283798	7758964	5504222	7530298	8135340	8636494	7834467	5273583	2922422	1375838	1948301	7177186	6289188	7787189	4682228	5885635	5982150	5566156	6934884	5713363	5723270	7703186	6180836	7474046	9951260	6900602	9203847	13430097	8161318	8839965	6582573	6848233	7337848	6935885
PP_28220	putative Myricetin hexose derivative 1	NA	[M+H]+	NA	NA	481.097	Flavonoids	NA	NA	NA	195500904	181608358	136554542	159965937	175234240	194757882	142923828	203683468	180609657	163962884	137141819	176887906	103705599	123974602	101937923	122917572	173459331	174682373	172964886	160405478	169462088	202691677	173433486	118032621	166055054	153964737	192287827	187179167	189156753	202166754	191435446	215491802	227283059	223299157	222827990	240097934	205392819	205647506	176273759
PP_28222	putative Myricetin hexose derivative 2	NA	[M+H]+	NA	NA	481.097	Flavonoids	NA	NA	NA	171730128	149688588	145225347	124753631	123566814	147777009	104951449	153147937	161120134	140891665	133041264	145215868	78123525	71950450	59733581	79103159	160623723	144255464	140315555	113474583	148037698	168133331	146358963	115457954	128959957	127165839	160820229	148825697	149296601	177172278	166832915	164489706	191798399	187186785	184418605	180615195	159589523	161417198	148224302
PP_28249	NA	NA	NA	NA	NA	481.22	NA	NA	NA	NA	1722350	2698043	1588089	1343120	1699012	1964357	29304578	1638496	1762612	1892266	2308203	1776625	717301	611492	588781	743153	1768241	1853251	1587810	26122829	2085822	1967431	2147927	23447471	1445701	9916203	1892612	1648214	1607723	1749128	1883518	1869000	2414136	2279206	2141293	2083934	1796852	2045628	1916092
PP_28285	NA	NA	NA	NA	NA	482.106	NA	NA	NA	NA	NA	NA	94074	NA	NA	105146	NA	478847	1098152	1534022	2043639	4585187	174872	218465	168262	NA	990935	1907926	1124159	NA	509296	993147	610964	NA	77667	1067616	2351798	1829878	1238355	129675	2218454	2755874	12452514	16921872	12573037	16020516	10331159	7948895	7347882
PP_28303	NA	NA	NA	NA	NA	482.258	NA	NA	NA	NA	23478501	33849277	21038703	22252300	30176942	25208596	29364128	28126310	29506046	20112093	25668660	27668162	13867575	16970870	11747109	16018974	25595505	27249258	22902653	31053143	24397588	21829358	25054884	25296947	19419562	30660624	17636264	22438408	23247653	29733453	23835905	23948835	31939588	29904331	29170160	28316935	28681784	28489461	25976229
PP_28308	NA	NA	NA	NA	NA	482.258	NA	NA	NA	NA	9062511	13906322	10853636	8581537	13656273	8182471	11807727	12369094	11997809	9560371	13319779	11019886	4626217	7200846	3305626	4582587	8463798	12018048	11810199	9206995	8521994	9231778	8167986	10198771	9025856	13097483	7392447	9634512	10238276	11815988	8227395	9741912	14232375	13856463	10501249	10293290	14022292	14360983	11318635
PP_28310	NA	NA	NA	NA	NA	482.259	NA	NA	NA	NA	30145831	34084960	37057795	25877861	26285021	19406825	29255410	21293171	44374528	36550299	46872441	30080667	13959729	15276112	9307579	11777825	35883610	33167176	34411766	26326789	38495011	32446727	34404795	40525376	35063353	36868214	30734721	30979713	33491769	46076626	29728827	31773035	48646390	47096015	35811646	40126601	40515522	41004928	35654962
PP_28311	NA	NA	NA	NA	NA	482.259	NA	NA	NA	NA	3271991	2378516	NA	2047563	2935290	2963598	1927974	3050108	3048960	2019805	1886508	1921976	NA	1246512	NA	852642	2705961	1693184	NA	2551797	2384574	2636820	1789640	NA	2329243	2625279	2358057	3014790	2048619	2579998	2817195	2795203	4157144	3742002	3561626	3620847	3133747	3872459	2150552
PP_28332	NA	NA	NA	NA	NA	483.042	NA	NA	NA	NA	2264001	3009854	3127692	2753210	2555333	2213713	2929583	2608158	2624451	3132377	3794359	2821989	3962352	3378346	4036523	4042181	2733301	2487841	3197597	3064268	3398910	3516727	3193190	3174568	4031093	3541650	3004291	3048657	2918196	3154848	2892536	2809248	3518459	3297626	3509683	2978186	3072832	3910977	3547499
PP_28361	NA	NA	NA	NA	NA	483.182	NA	NA	NA	NA	3249491	2032598	2657023	2423709	1716124	2330467	1796673	2182597	3132617	2165099	2557389	2579362	859947	1598534	1731891	1548651	4285080	3401995	4120307	2504652	2577465	3902602	2792195	2800477	2643538	1952352	3817867	3187948	3994286	3039278	4420455	3216869	3721661	3446997	3745416	3137253	3731763	2893578	2619192
PP_28414	NA	NA	NA	NA	NA	484.243	NA	NA	NA	NA	1675507	805156	830766	1015931	573759	987289	763634	423857	950797	973615	604172	792979	5227021	3980550	6395016	6183478	1382516	758483	513205	1499291	1176662	1870111	1789068	2387083	685610	958100	808007	991060	649271	990213	669262	694051	863922	967039	1136272	1494212	528868	514950	1060709
PP_28416	NA	NA	NA	NA	NA	484.243	NA	NA	NA	NA	3615708	1787721	2086608	2579993	1155554	2207839	1888173	918121	2254739	2397899	1510998	2073519	11212651	8537604	13259166	12856282	3370178	1954660	1477136	3834085	3107051	4489643	4632344	6730266	1712659	2525268	2396025	2931205	1731284	2241649	1733112	1794944	2485712	3005178	3450692	4172442	1577614	1641777	2912531
PP_28418	NA	NA	NA	NA	NA	484.243	NA	NA	NA	NA	4313372	4692538	3052648	1295259	1241606	5453755	1875473	2311712	2152287	2058427	1164433	1763571	6213316	1875519	4916687	4789316	4163666	2936530	1831148	1506087	2348577	3677603	3761018	3628486	1545894	1121954	3207681	2263070	2029006	2164210	1954411	1469015	3338794	2414764	3014540	3403475	1475825	1953282	1999990
PP_28445	NA	NA	NA	NA	NA	484.346	NA	NA	NA	NA	NA	NA	NA	NA	NA	NA	NA	NA	77181	NA	98372	99501	NA	NA	140629	NA	136844	NA	141365	116553	729223	1377425	1228895	541618	4344973	3330449	2746170	4389246	1077472	1392164	1338392	1333812	185791	112590	153545	250119	2834442	2456294	1322552
PP_28450	NA	NA	NA	NA	NA	484.383	NA	NA	NA	NA	NA	NA	NA	NA	NA	NA	NA	NA	NA	NA	NA	NA	NA	NA	NA	NA	NA	NA	NA	NA	295727	621542	666090	276035	3572499	2502326	2380734	3846532	791077	784192	905508	1162491	NA	NA	NA	NA	1876311	1741058	986028
PP_28585	NA	NA	NA	NA	NA	487.083	NA	NA	NA	NA	5153795	5474670	5642321	5323233	5456711	5272016	5882719	5703021	5243051	5463015	5560342	5900479	5352970	4457773	5579380	5889694	5205398	5860294	5589363	6056069	6456421	5098094	5636322	5347810	5967435	5292443	5021497	5424419	5396102	6592354	5601258	4773151	5227993	5591631	5706099	5357733	5378773	5207635	5539078
PP_28626	NA	NA	NA	NA	NA	487.214	NA	NA	NA	NA	5122286	4977879	7364533	5678423	4357073	5186512	5507956	4070241	6887777	7408022	8406091	6976737	2510365	3459704	3570801	3287116	7855385	8278965	9864436	6669867	7130863	6303863	6330276	7773919	6077521	5911989	6918580	6376787	7635681	8356216	7968846	6531995	9772817	9432837	9452934	8265424	8752049	9087761	8981309
PP_28649	NA	NA	NA	NA	NA	488.142	NA	NA	NA	NA	1996424	2060717	2996684	2324016	2417957	2496245	2415735	2256451	3727537	3077957	3954461	2646900	6714387	7997775	8754881	12208752	2829214	2348830	2645226	4073807	2610702	2967668	3281240	3945102	3796452	2766893	2945810	3081164	3235860	2656855	3449164	2704546	2708893	1881732	2567086	2272249	2392977	3543695	3045744
PP_28700	NA	NA	NA	NA	NA	489.191	NA	NA	NA	NA	716629	756647	719845	807644	826637	1044284	1191689	1045880	1180448	1171222	1178725	1300694	2871169	4184030	4159953	4128986	1337442	1408994	1319581	1960992	2232488	3246627	3701231	3501614	4197637	3097456	3168955	4033030	4833488	4316247	3537096	3532392	1635132	1337690	1192125	1583164	3917999	3490212	3083724
PP_28710	NA	NA	NA	NA	NA	489.243	NA	NA	NA	NA	NA	NA	NA	NA	NA	NA	NA	NA	1133033	635389	731811	421059	NA	NA	NA	NA	409406	705411	470357	2307126	1457041	1141777	4583359	9258822	2409968	2688704	2553064	1957262	848360	2877070	1064540	973789	562991	369358	908782	718725	1820243	1749138	3191361
PP_28723	NA	NA	NA	NA	NA	489.306	NA	NA	NA	NA	1686876	986963	1319454	1160629	370444	613454	796912	279297	2456655	1011993	1332844	730056	919297	782325	1386811	985206	3429873	1127418	1199673	2891033	3237256	3044527	4103721	5936706	2231027	2066882	1902618	1489227	1071272	1332732	1107820	851341	1465639	1552398	1966143	1664919	890833	871730	1610430
PP_28725	NA	NA	NA	NA	NA	489.306	NA	NA	NA	NA	13704326	5994037	7687873	7839421	2539526	5261573	5859313	1951921	12207402	5959806	7007405	4511866	7154781	6219778	9968980	7850024	20578803	5774128	6172132	17214796	16865837	19891428	23543004	32078879	12356249	11576505	8854686	8937682	6032198	8585656	6444179	4671582	8019680	7423457	9978051	9205224	4162729	4492103	8111801
PP_28727	NA	NA	NA	NA	NA	489.306	NA	NA	NA	NA	7630199	3237050	5009829	5446481	1618696	2902228	3828753	1334916	10598853	6338277	7267170	5008648	4003460	3439176	5828391	3912259	15677411	5277677	6381087	11186327	12770866	18093570	20664129	21221275	8610843	10095700	10010180	10384570	6587344	6439964	6637095	4527301	9272720	11181646	13437703	11742435	6100996	5590584	11223813
PP_28768	NA	NA	NA	NA	NA	490.175	NA	NA	NA	NA	NA	NA	NA	NA	NA	NA	NA	NA	4443753	3631987	5539452	4574005	7676695	6251137	6238727	6165233	4182010	NA	NA	4109434	4670333	4976477	4627563	4815190	4868467	4992379	4365050	4321825	NA	NA	NA	NA	8274457	9448980	9911240	9811977	7311871	7530123	8285378
PP_28799	NA	NA	NA	NA	NA	490.32	NA	NA	NA	NA	NA	NA	NA	NA	NA	NA	NA	NA	236793	275291	452338	322691	96935	NA	282913	NA	216138	137781	325598	269827	1283239	2473535	3143940	1610967	6387366	5012666	7267405	7247703	2097266	1671347	1445527	1872993	326324	209817	268602	374318	3130523	2630709	1741199
PP_28849	NA	NA	NA	NA	NA	491.281	NA	NA	NA	NA	NA	NA	NA	NA	NA	NA	NA	NA	388039	266822	589049	445301	175641	NA	617752	NA	551468	291897	826471	511767	10460859	19096670	21522837	12877128	27835579	23083282	26410489	28925979	8046645	8482306	9205858	9727971	1027728	638438	905549	1346904	19445939	19449091	10499157
PP_28893	NA	NA	NA	NA	NA	492.181	NA	NA	NA	NA	NA	NA	NA	NA	NA	NA	NA	NA	1153463	1517473	875148	1309563	601709	103334	292088	318004	1507654	857796	966574	575439	1249255	1920370	1641973	1062978	1197048	1122055	1909393	1907769	1570301	612669	1305024	1298064	3307011	3704825	4314850	3715598	2238113	1606611	2992263
PP_28895	NA	NA	NA	NA	NA	492.182	NA	NA	NA	NA	NA	NA	NA	NA	NA	NA	NA	NA	1072886	1363462	953657	1222227	474135	112774	247991	292706	1289211	833767	922631	507429	1157408	1748694	1461612	911916	1075775	1054579	1718054	1740679	1494552	591143	1235761	1094420	3042549	3254797	3682900	3398912	2119452	1540296	2547678
PP_28919	NA	NA	NA	NA	NA	492.243	NA	NA	NA	NA	2366319	1471242	2373831	2242567	1884617	1797143	1298836	2095807	2817138	2715212	2331660	1958944	653339	994455	797679	974560	3025944	2839251	3285502	1784420	2539820	2182561	2524818	1608700	2496329	2271063	2794361	2364654	3492553	1737515	3138625	2603749	3613588	3317892	3238968	2952474	3257609	3164144	3078063
PP_29019	NA	NA	NA	NA	NA	494.197	NA	NA	NA	NA	4251189	2755444	2961628	3340602	2708752	3568641	3211134	2834898	3792849	3789018	3010984	3149043	1770250	1744019	1779750	1687285	5089156	3768898	3878932	3888952	3952473	3663345	4161919	4763823	3307570	3639277	4176244	3967695	4304986	3183919	4061398	3863505	4632408	4262202	5191305	4519189	3953229	4163998	4007973
PP_29065	NA	NA	NA	NA	NA	495.111	NA	NA	NA	NA	22806145	19977695	14511932	18225058	18843454	20757308	13687743	24090584	24476726	20422557	15267304	20552289	8332876	13356468	9274399	11996742	22185035	21551667	21272475	17192716	20971709	24626258	19904896	12150727	18915285	19093911	22214615	22860530	23671610	20695903	23687115	28773103	29187926	27192857	27324152	32678384	25348175	26404292	21555747
PP_29068	NA	NA	NA	NA	NA	495.112	NA	NA	NA	NA	6983818	5588880	NA	4487811	4306644	5537089	3446137	NA	6383705	5984027	NA	5370996	2149725	2131082	1547127	2132760	6314056	NA	NA	3576966	5635104	6188186	4862399	4288026	4356730	5172581	6314331	6586060	5294705	6565174	NA	6044317	7386793	7999143	6817646	6211372	5757704	6994551	5392830
PP_29145	NA	NA	NA	NA	NA	496.338	NA	NA	NA	NA	2399716	2191535	1608787	1795400	2448651	4209550	2319822	3139406	2378689	4196444	1323461	2646909	4156260	6653996	6880631	7835248	2843711	2112649	1682250	6826443	5857962	6034084	4171288	2859013	10055981	6255158	2769221	7402636	4405656	2807661	2409697	2993091	1752180	1174764	1399673	1151812	1445070	2631029	1164089
PP_29247	NA	NA	NA	NA	NA	498.138	NA	NA	NA	NA	3122459	5143703	4435328	2730001	2897228	3305863	2376445	2791091	4841107	3669546	3956871	3508845	1612204	1578782	1190722	1117269	3418481	3565041	3829810	4522563	4574921	3704207	3669717	3690130	4172375	3271445	5240231	5432674	4428782	2920994	4690020	5219751	7265711	6285988	8047478	7099774	4617734	5994743	5241725
PP_29379	NA	NA	NA	NA	NA	500.378	NA	NA	NA	NA	NA	NA	NA	NA	NA	NA	NA	NA	NA	NA	NA	NA	NA	NA	NA	NA	NA	NA	NA	NA	815989	1713127	1848463	929580	4637047	2569963	3459744	4997813	394120	364841	463744	553213	103587	NA	96476	117614	1305404	1186740	683896
PP_29380	NA	NA	NA	NA	NA	500.378	NA	NA	NA	NA	NA	NA	NA	NA	NA	NA	NA	NA	81424	NA	124165	101686	NA	NA	149920	NA	107793	75931	186868	119692	2510538	4417464	6071037	3227872	14289490	9305633	11223940	14857124	1384249	1157879	1796730	2129605	249303	140402	245897	314059	4844888	4335649	2489560
PP_29381	NA	NA	NA	NA	NA	500.378	NA	NA	NA	NA	NA	NA	NA	NA	NA	NA	NA	NA	NA	NA	NA	NA	NA	NA	NA	NA	NA	NA	NA	NA	623569	831066	941420	468027	5270474	3405626	3865110	5271781	280104	305871	417733	410420	NA	NA	NA	111757	1007108	810254	499391
PP_29516	NA	NA	NA	NA	NA	503.208	NA	NA	NA	NA	3357230	2931776	2888353	2392129	3215939	3206456	2342002	4111215	3780127	2450599	3394691	3265330	923593	1579207	722457	1000000	3391575	3118427	3387665	1446750	2455014	3690081	2359035	1599370	2554730	2635512	2541524	2974685	2996047	3955985	3485436	2818322	3679602	4155079	3508719	3532355	3853359	4280981	2990221
PP_29589	NA	NA	NA	NA	NA	504.3	NA	NA	NA	NA	NA	NA	NA	NA	NA	NA	NA	NA	531425	555716	758727	543138	373529	NA	532226	NA	313868	228028	407299	284138	1271630	2703587	3024120	1810157	7268526	5623893	9349595	8194506	4113366	4431640	3441197	3296972	395955	308181	390572	363343	6016343	4233811	2680658
PP_29651	NA	NA	NA	NA	NA	505.297	NA	NA	NA	NA	NA	NA	NA	NA	NA	NA	NA	NA	341710	207572	416324	351998	109029	NA	413892	NA	337984	260657	699871	361573	8840675	16860510	16504607	10116626	22103251	18447903	19951292	22273007	4667908	4255808	5420236	5907829	858200	535731	732239	989583	13562739	14534800	7427431
PP_29661	NA	NA	NA	NA	NA	505.301	NA	NA	NA	NA	6364529	2505067	4279266	4650956	1537971	2585319	2657207	1543178	7238098	4577789	4521180	4270565	2022009	3486804	2949110	2207995	9466225	4223370	4675415	6459342	6969743	12864456	12802077	13037643	NA	5767540	NA	NA	5378899	NA	5226064	NA	6542289	7715351	9479388	7526465	NA	NA	8237025
PP_29756	NA	NA	NA	NA	NA	507.182	NA	NA	NA	NA	6176312	5638027	5329601	5495985	5111290	5505323	5142939	4995070	6272919	6071533	5576737	5464725	2271275	3307556	2316910	2912876	6540909	5709846	6529205	5342065	5925562	6633505	5885018	6647970	5811064	5493717	6317818	6827699	6795938	6199970	6169310	6162530	7289180	7055959	7654009	7104582	6899239	6501431	6329867
PP_29767	NA	NA	NA	NA	NA	507.276	NA	NA	NA	NA	NA	NA	NA	NA	NA	NA	NA	NA	NA	NA	NA	NA	NA	NA	77074	NA	NA	NA	NA	NA	2544083	6380158	6596132	2971700	4771095	3520163	5104668	5367863	382384	539302	480856	412661	120031	NA	132071	126341	1486523	1482110	588977
PP_29850	NA	NA	NA	NA	NA	509.128	NA	NA	NA	NA	3068926	2876119	2491464	2711272	2456724	2815740	2144394	2889220	3196215	2810242	2311385	2770815	1021845	1701024	1022120	1392120	3302397	3089218	3088255	2470681	2666081	3341509	2483151	2121317	2453202	3195901	3023129	3060172	3122272	3403377	2923991	3908974	4527722	4251621	3482599	3999336	3486373	4055664	2736019
PP_30010	NA	NA	NA	NA	NA	512.378	NA	NA	NA	NA	NA	NA	NA	NA	NA	NA	NA	NA	369307	570125	949270	811823	168716	NA	454843	NA	408119	232473	487122	413365	1506101	2288538	2311014	1349941	4105634	3923980	3625311	4142938	1774238	2132999	1878015	2110670	263240	206099	282595	313704	2456412	2586005	1976944
PP_30019	Spray	NA	NA	NA	NA	512.856	NA	NA	NA	NA	NA	NA	NA	NA	NA	NA	NA	NA	NA	NA	NA	NA	NA	NA	NA	NA	NA	NA	NA	NA	NA	NA	NA	NA	NA	NA	NA	1463971	NA	NA	NA	NA	NA	NA	NA	NA	NA	NA	NA
PP_30038	NA	NA	NA	NA	NA	513.172	NA	NA	NA	NA	2725539	1816192	3253555	2852285	2977855	2409306	1301060	2563132	3844347	3729422	3932980	3317577	680841	1127552	672918	1003270	3957320	3074864	3829897	1733803	3362683	3189789	2720970	1633032	2700560	3025438	3443326	2372511	4287764	2680851	5779101	3590076	4301711	4332067	3991107	2725534	4921714	3090948	4129160
PP_30109	NA	NA	NA	NA	NA	514.393	NA	NA	NA	NA	NA	NA	NA	NA	NA	NA	NA	NA	106303	NA	160848	123136	NA	NA	184571	NA	137715	93824	233791	145639	2672632	4891161	5906196	2896661	18793251	11504483	12439786	17026341	1986089	1830021	2519793	3141948	292371	169942	267170	359122	6706503	5769342	3604896
PP_30137	NA	NA	NA	NA	NA	515.211	NA	NA	NA	NA	4479388	4082001	6260537	9633290	5861650	7623758	8747946	6672108	8057576	7785406	6598048	6239334	11230643	12869714	12885098	12554971	12758773	10149710	8608480	11805263	14450368	23901391	24073496	30046810	20606638	16281948	18954239	24293687	15681548	9450537	12068849	10925267	8317790	10023525	9004961	8758007	15112153	16138852	12769292
PP_30191	NA	NA	NA	NA	NA	516.315	NA	NA	NA	NA	8324813	5581558	6879145	7497917	8746188	10052063	6072577	10711574	6687520	7683644	6080738	8073240	4209093	4736836	3446997	3439360	6635203	6829060	6375518	4654721	6465960	7268555	6194378	4609602	7018536	5615299	7495156	7702572	7955104	5135863	8684882	8192710	8357693	10958651	7570296	7826580	8213527	6486244	7256319
PP_30234	NA	NA	NA	NA	NA	517.203	NA	NA	NA	NA	1728323	2045442	1499521	2673810	3879071	3397847	1807323	4855379	2253854	2158703	1303538	2604778	557717	1138601	320567	792521	1818209	1520721	1193545	920949	1121537	1259299	803282	429937	820028	1001405	1111405	1003617	2291655	1107128	2405118	2315272	2053832	2919882	2049332	1846250	2468960	1380825	1750034
PP_30235	NA	NA	NA	NA	NA	517.203	NA	NA	NA	NA	5965413	5373317	4136747	5424968	5553304	5206338	3534613	6731628	6222770	4291430	4309226	5822220	1367398	3014104	949554	2165585	4923708	4023760	4175830	2854377	3511574	3562916	2699731	1579744	3100341	3273655	3326382	2979673	5943000	4347448	5626572	4752462	5000898	6335861	5178526	4459872	5795468	4325125	4900351
PP_30405	Spray	NA	NA	NA	NA	520.331	NA	NA	NA	NA	773872	774220	302499	345112	265108	207392	313265	198036	1805382	2118732	2615852	2045453	780343	294763	1814633	350056	1517063	1133629	2281180	1637634	7013886	12925514	18299902	9238726	34951000	29776709	38367573	40306827	11263513	9645190	7885482	9888647	1684419	1396171	1536534	2095225	17452421	14403413	9534858
PP_30447	NA	NA	NA	NA	NA	521.271	NA	NA	NA	NA	5287043	5000629	6113311	6000632	5082948	5606107	5024004	5409107	4491648	4415469	4227075	5145003	2941869	3736037	3335483	3624829	4936608	5080690	4698600	4593834	4805807	4710116	4396115	4726462	4217352	3894465	4555966	4367616	5247967	4443560	5087473	4514831	5179603	5308602	5162682	5339414	4803511	4174436	5167574
PP_30491	NA	NA	NA	NA	NA	522.23	NA	NA	NA	NA	2194466	1815363	2745645	3046434	2999721	2984101	3002387	2864315	2636283	3132655	2639877	2732812	1298805	1451185	1708299	1489515	3584370	3193632	2639883	3051192	2919303	3200193	2963657	2878833	2748495	2911810	2807736	2227670	3055271	2158383	3412316	3038936	3201944	3870453	3276883	3659448	3391264	3264019	3779678
PP_30522	NA	NA	NA	NA	NA	523.143	NA	NA	NA	NA	7911318	6331223	7300524	7399939	7376081	8250335	6415769	11373546	6403951	7328556	6646353	6288856	4082940	5298524	2558583	2729908	7131198	6019688	6652163	5128754	5943459	8159901	6695305	5652735	6714986	6644169	8498407	9460670	6623731	4396990	7719926	11422100	8141020	8618533	9608187	10452965	8445013	7215175	8515482
PP_30542	NA	NA	NA	NA	NA	523.34	NA	NA	NA	NA	3074052	3006084	4216813	4935340	670380	456866	1796466	843234	4973997	1242398	5510055	2243497	NA	NA	NA	NA	5258641	4146963	6080095	6170514	2095343	1828820	2867552	7673397	3246542	2110662	2711202	1580039	3596097	2280649	3376969	1379695	1435115	2465157	2373556	1388295	1782863	1737608	4600371
PP_30580	NA	NA	NA	NA	NA	524.269	NA	NA	NA	NA	3442572	1893406	3739724	3205532	1960510	2215968	1687401	2208653	3387034	3263712	3826323	2609863	1075941	1432684	1120602	808487	3819190	3221550	4123480	2001574	3112179	2757019	2612509	2388016	3145081	2860874	3494021	3019080	4269570	2136993	3963259	3007127	3683613	3406477	3804129	3253711	3795645	3702686	3757167
PP_30611	NA	NA	NA	NA	NA	525.12	NA	NA	NA	NA	2458583	1943581	2485088	2327603	2106186	2359518	2447254	2074500	2991206	2707385	2175950	2657655	3238188	2792331	2938126	3017763	3395836	2911626	2467348	2861688	2912223	3326995	2966351	2897650	2570319	2751568	2881449	2517351	3220224	2378360	2670571	2944303	3011536	3885863	3307256	3602096	2927905	2788568	2721219
PP_30704	NA	NA	NA	NA	NA	526.756	NA	NA	NA	NA	2907571	4248634	2955323	3139783	4970056	4936178	4496568	5663915	3711372	4767412	5298467	5509062	1865790	3107228	3639463	1893798	2922279	4533300	4885004	4411218	4261308	4336596	3999374	3052773	4768179	4685998	4327937	3918795	3757765	4798904	3972056	3702687	3548158	4349424	4336271	4548225	4175119	4226050	4764866
PP_30710	NA	NA	NA	NA	NA	527.068	NA	NA	NA	NA	1346660	3601097	5054182	4691470	3561182	885076	1116433	1801412	2509758	2751720	4628920	3320018	938889	1761281	1261353	4264714	3669854	2110897	4982239	6817317	1577469	2387281	2304225	2733591	3661395	1515371	1064800	1219133	2417480	2594092	4147957	1827065	3863434	1705727	3091096	1068077	889632	2575773	733534
PP_30771	NA	NA	NA	NA	NA	528.372	NA	NA	NA	NA	NA	NA	NA	NA	NA	NA	NA	NA	110253	NA	107503	129191	NA	NA	153969	NA	145319	94190	205036	133295	1893871	2679862	2973151	1593443	6468279	4384046	4465751	6259755	600112	744162	727611	798066	253901	181442	283448	336755	2386379	2009798	1256429
PP_30866	NA	NA	NA	NA	NA	531.063	NA	NA	NA	NA	1337457	1961400	1755820	1534397	2061766	1865191	2173384	2451512	1549285	2389087	1877822	3165451	3595166	3501482	5004730	3868251	1494640	2375930	1995346	2817782	2477566	3018175	3030416	2985346	3066146	2609311	2680089	3317886	2704615	3253765	2332573	2571709	1952384	2065306	1726534	2449530	2878753	2677998	2532528
PP_30989	NA	NA	NA	NA	NA	533.328	NA	NA	NA	NA	NA	NA	NA	NA	NA	NA	NA	NA	95009	NA	76174	90562	NA	NA	95752	NA	96633	84344	120527	96863	928098	2212027	2387867	912558	4216043	3183014	4099592	4535777	716244	829141	732241	891902	208049	131368	197487	311103	1835520	1873447	1183121
PP_30990	NA	NA	NA	NA	NA	533.328	NA	NA	NA	NA	NA	NA	NA	NA	NA	NA	NA	NA	NA	NA	NA	NA	NA	NA	NA	NA	NA	NA	NA	NA	1397357	3664402	4092258	1921531	4191886	3117493	3916215	4513850	435006	385649	406059	611168	NA	NA	NA	NA	1528316	1483042	620752
PP_31018	NA	NA	NA	NA	NA	534.346	NA	NA	NA	NA	NA	NA	NA	NA	NA	NA	NA	NA	166026	201211	342660	255109	74681	NA	194637	NA	152105	NA	239436	162872	827875	1598058	2178520	1163055	5330427	3959455	5917934	6280328	1451177	1257074	1093899	1390796	168478	132920	167307	244139	2523425	1989681	1161222
PP_31045	NA	NA	NA	NA	NA	535.107	NA	NA	NA	NA	7952539	6358665	5546279	5272515	6049022	6718635	4019111	7291021	7234291	6508198	5042002	6913772	5520644	NA	NA	4976814	7273202	6105215	5540264	4571400	7306246	7796135	7292514	4354028	6203199	4758182	8238607	5994736	7423018	5959624	6722038	7367421	7529961	7672860	7773766	8330185	8106013	7314294	6345740
PP_31047	NA	NA	NA	NA	NA	535.107	NA	NA	NA	NA	317740250	267965168	248364470	221042923	265362343	287678605	207006487	286499172	294203227	282659568	256874134	275707008	488674614	343513712	443037640	347076180	318301020	279016144	237264233	240776090	335652747	394609838	395537622	278091747	300514276	279338829	339366651	301448986	310881413	285986440	300441356	315280177	345397419	347225996	349310058	351768847	343465722	300869530	286341274
PP_31048	NA	NA	NA	NA	NA	535.107	NA	NA	NA	NA	9860637	6949838	6066413	7194562	7611620	8772394	6003610	8985660	7810295	7648949	5531071	7943394	6778746	4987933	5556841	6914939	8942758	7272834	6187718	6647366	8018464	8479509	8097446	4733748	7558149	6580770	8461539	7529267	8017689	7502376	8376923	10697286	8653235	9447828	8895573	9581085	8875002	8124052	7837511
PP_31049	putative Kaempferol malonyl hexose derivative	NA	[M+H]+	NA	NA	535.107	Flavonoids	NA	NA	NA	224380786	189553844	143745807	169699147	193993187	215760796	160235881	237876123	189556243	193962109	146366981	197041707	417498130	301130530	366066930	330354173	205535279	183265984	161344288	165035742	224536769	249349232	241182318	158381233	213451561	185345233	227725200	221625418	213947147	177498554	205741092	228724502	219235531	234311109	228016158	259287785	222114082	200635198	201890729
PP_31077	NA	NA	NA	NA	NA	535.25	NA	NA	NA	NA	6232442	5522386	6306472	6178713	5562412	6543188	5646891	6076075	5291418	5330693	5634824	5574646	2149528	3370711	2588208	2119375	5379934	5770143	5628428	4877926	4659210	5524437	5105962	4562209	4344349	3901719	5396879	4762634	6030156	4545949	6117283	5821235	5800593	6184567	5896811	5947718	4912403	5116176	5900345
PP_31089	NA	NA	NA	NA	NA	535.307	NA	NA	NA	NA	NA	NA	NA	NA	NA	NA	NA	NA	458626	264431	513740	526459	164069	NA	610164	NA	526520	404919	933245	594613	11541079	21940107	22104375	13572827	28284028	22658913	25502583	29338646	3443170	3711666	4187137	4751693	1352388	867564	1398803	1723977	14985438	15035253	8402834
PP_31186	NA	NA	NA	NA	NA	538.126	NA	NA	NA	NA	4454992	2805332	6456351	4081482	2148713	2492194	2936103	1818330	4130308	2801948	3669099	2870330	12877186	11766933	15872309	15458413	5879960	3285974	4194098	3757699	4854969	5932910	5936707	7359438	4782769	4276608	4742804	4878127	3748045	2688935	3260485	2649709	4529500	4646994	5327824	4656678	3556154	3078035	4297698
PP_31272	NA	NA	NA	NA	NA	540.227	NA	NA	NA	NA	8555609	9243586	11372387	11337501	10749426	8190367	10287006	8801806	11875896	10427503	14161582	11071541	5734685	9641597	5751269	6910507	8991598	12940410	14141212	9513647	9634167	8785342	7846105	14275273	9397608	11981053	8944808	9305624	10914099	9464277	10186106	9143899	10607290	10331600	9620865	8909898	11147890	12185877	11352818
PP_31303	NA	NA	NA	NA	NA	541.139	NA	NA	NA	NA	3022785	5657876	3954151	4105868	4235655	2765376	4237779	3514177	3296730	3182371	4201992	4149159	3119522	3131127	3528990	3506089	2453505	3805519	4432223	3904696	3536142	2966050	3151546	3342634	3622417	4273808	2766490	2813453	2709077	4316339	3086890	2209047	3397874	3201790	3281638	3098528	2741539	3192656	3530792
PP_31345	NA	NA	NA	NA	NA	542.258	NA	NA	NA	NA	2289558	3428263	4204163	4272155	6066508	3256261	4598391	3540790	3963884	3602274	6653524	4887767	2145513	2957808	1815159	1656504	2251027	4180199	4239303	3477465	3141875	2440369	2798126	3862154	3277855	4297610	2430596	2100323	2843733	3649499	2934693	2960646	3593975	3244056	3154602	2847549	3879683	3610113	3722360
PP_31365	NA	NA	NA	NA	NA	542.73	NA	NA	NA	NA	10856470	13868943	15590941	14293647	13681028	8627010	11872173	12490483	8632720	9816987	12050909	11273192	9652700	9355285	9274882	10132874	6933893	11316046	13320989	7265954	10268266	10054739	9852499	6903145	9525369	10358738	9342271	9386903	5739757	9325092	7763982	6366837	10903841	7991973	9455130	9148142	7078738	8774797	7570470
PP_31376	NA	NA	NA	NA	NA	543.129	NA	NA	NA	NA	NA	NA	NA	NA	NA	NA	1983691	NA	NA	1813899	NA	1727636	NA	NA	NA	NA	NA	NA	NA	NA	2051236	NA	NA	2323728	NA	NA	NA	3883767	2828820	2145689	1755256	NA	NA	NA	NA	NA	NA	NA	NA
PP_31377	NA	NA	NA	NA	NA	543.13	NA	NA	NA	NA	6517206	5269760	6397297	6710652	7860263	8141628	6007803	7503869	7400184	9202013	5919311	8358496	10020784	8179570	9706142	9898150	7929855	7825568	7591485	6457733	9025702	9193505	8022073	5019948	7885306	8963554	7256404	7752418	6796921	4763239	7348752	6576079	9118311	8998681	8556262	9942835	7584649	6719244	6765531
PP_31421	NA	NA	NA	NA	NA	544.404	NA	NA	NA	NA	NA	NA	NA	NA	NA	NA	NA	NA	NA	NA	NA	NA	NA	NA	NA	NA	NA	NA	NA	NA	1055039	2005831	2485098	1352647	5533617	3799512	4121906	5889609	302256	286256	329848	513527	104523	NA	107054	125508	965341	1124820	616283
PP_31437	NA	NA	NA	NA	NA	545.078	NA	NA	NA	NA	9650979	5777115	4585131	5650389	5520085	9192738	9922750	8704753	7165714	6647256	3593579	5963258	5966484	4579822	5102468	2025672	6661936	8277597	3956950	1946420	8260353	7933640	8406924	6417599	3973129	8321275	9540396	9512315	7642995	6049035	3946332	7264335	4035409	8750157	5894776	10222155	9654617	3890576	8995276
PP_31538	NA	NA	NA	NA	NA	548.326	NA	NA	NA	NA	NA	NA	NA	NA	NA	NA	NA	NA	234528	335951	402748	250211	226139	NA	295332	NA	162277	132701	237210	131399	660717	1696487	1741371	1035611	4190410	3437494	5661959	5200247	2497817	2511371	2150764	1946763	163702	145863	179568	161822	3457855	2605299	1659847
PP_31557	NA	NA	NA	NA	NA	549.122	NA	NA	NA	NA	228871	126193	143756	176270	142108	146851	99620	137825	196473	199049	146111	153206	2566461	7402348	4132501	7080924	230935	177158	160595	110843	328515	425391	581569	266087	220180	192465	266705	211212	205398	108205	268528	187067	212813	234191	284042	202269	256752	147017	244871
PP_31587	NA	NA	NA	NA	NA	549.323	NA	NA	NA	NA	NA	NA	NA	NA	NA	NA	NA	NA	513536	297253	527611	502947	187361	NA	710807	NA	595000	454956	956623	703684	12138722	23342300	24225707	13879472	31165827	25140221	30562188	30675260	3402029	3990382	4032191	4210758	1273247	938824	1450462	1719504	13795660	15084921	8591765
PP_31589	NA	NA	NA	NA	NA	549.323	NA	NA	NA	NA	NA	NA	NA	NA	NA	NA	NA	NA	179227	86277	183421	159845	71257	NA	185279	NA	228483	169939	290240	175799	2575550	5020602	5284821	2997556	7530060	5053446	7807072	7786470	684879	768829	821402	741586	462059	297515	445794	682663	2667196	2782521	1609389
PP_31650	NA	NA	NA	NA	NA	551.059	NA	NA	NA	NA	5905824	5950537	4480098	4388166	4991394	5580272	4871278	5414906	5693466	4669958	4547708	5238691	5971598	3856636	4743172	4862051	5165062	4594604	4652434	4448919	6466170	5019031	4781765	4905394	5472544	5218664	5586777	4258141	4697177	6630060	5299207	4774603	5401942	6144017	5751200	5934161	5804722	5674845	4848892
PP_31658	NA	NA	NA	NA	NA	551.102	NA	NA	NA	NA	77145110	61602785	46774834	58435650	65624614	71255640	49982968	74814679	59313740	62348500	47117494	62083009	41731670	38695066	33573933	45677106	62082646	57608306	51410953	50025142	60978734	67288056	57435237	38845840	53916660	51626282	65373056	55641839	65112030	67750252	65451177	74996177	69896403	76423130	71227309	78467738	66069203	62255484	58114627
PP_31659	NA	NA	NA	NA	NA	551.102	NA	NA	NA	NA	91669741	81327940	66976558	74992587	91097974	89076339	67151204	115030099	83099720	82438784	65841246	87170135	111440511	89963767	93423438	88870155	76542540	80708361	68868150	65057942	82425376	98288777	91464101	55466638	79902693	74150444	86664979	81355493	84090675	82079725	89817276	93695549	91542078	93089509	85195422	99618677	90661048	78065843	83403927
PP_31672	NA	NA	NA	NA	NA	551.144	NA	NA	NA	NA	4960569	4858546	3235293	3479965	4052854	4823432	3644420	4683186	4042355	3840228	3419649	3986942	5204751	3731979	4034773	3996289	4133202	3978415	3535518	4658550	4616555	4480305	4123135	3854981	3922649	4569926	4652085	3967980	4097768	4534492	4145309	4665992	4484471	5021244	4907758	5454873	3997308	4828583	4406026
PP_31909	NA	NA	NA	NA	NA	558.419	NA	NA	NA	NA	NA	NA	NA	NA	NA	NA	NA	NA	NA	NA	90747	NA	NA	NA	89372	NA	86374	NA	135718	NA	1722558	3031800	3592132	1972617	8832714	5897210	6198654	8767763	522801	525357	703285	798967	169663	108432	194408	203575	2056091	2082837	1198863
PP_31939	NA	NA	NA	NA	NA	559.19	NA	NA	NA	NA	2121426	835519	1863921	2184833	1272542	1256110	727416	3593623	2418510	2479540	3359958	3717148	36678995	61094188	63317040	59779101	2198573	3775257	3443009	800609	1942768	3266628	2635436	1236019	2988337	1527648	2007234	2879729	7068566	674768	4652286	2833535	1491025	4264723	2691533	3348258	2244762	1216000	2659042
PP_32051	NA	NA	NA	NA	NA	563.227	NA	NA	NA	NA	1379356	1417626	1976679	2204880	1029904	1004291	1850852	720782	1719259	1374462	2399599	1555478	2163796	1842618	2550973	2344448	2449313	2032154	2587246	2754141	2231851	1485285	2017475	4016268	1822366	2872119	1763042	1435522	3528834	2618081	3509574	2178822	2245888	1938143	2203578	1811115	2946914	2845441	3634381
PP_32064	NA	NA	NA	NA	NA	563.338	NA	NA	NA	NA	NA	NA	NA	NA	NA	NA	NA	NA	131367	76807	126544	123943	NA	NA	132175	NA	155034	131748	190563	128989	1561323	3160003	3502507	1937394	4391930	3341239	4353182	4887844	618264	789475	782119	713046	306051	203805	293075	373720	2242472	2066683	1308305
PP_32076	NA	NA	NA	NA	NA	564.211	NA	NA	NA	NA	2401410	2285973	2562888	2610407	1396292	1002381	1896109	796317	1758792	1261727	3097073	1652961	1183345	605481	948483	810472	1887864	1636427	2258992	1465343	1157861	539373	568237	1040837	485027	987691	625739	299853	481943	333949	716354	350502	3047377	3182767	4488720	2921186	1073436	1313417	2030176
PP_32081	NA	NA	NA	NA	NA	564.357	NA	NA	NA	NA	751411	781667	317078	335975	252747	219090	361036	201882	2035461	2253711	2573595	2130418	945238	295778	1777933	298128	1624488	1075843	2150825	1640511	6234444	12255078	16191649	8759899	41226233	31064896	40670264	41608062	10827556	9122368	8294039	10547449	1769308	1430892	1475659	1943528	16774912	13716833	8646324
PP_32108	NA	NA	NA	NA	NA	565.117	NA	NA	NA	NA	3582153	2483412	1836118	2436764	2614192	3428292	1850664	3477997	2514405	2628712	1820243	2565962	1064600	1430817	791507	1236529	2923989	2529058	2189070	1864822	2247087	2842351	2183044	1430054	2028079	2066310	2561165	2831118	2615931	2798156	2867523	3473957	3388171	3693067	3009495	3558893	2747428	2810970	2252035
PP_32116	NA	NA	NA	NA	NA	565.118	NA	NA	NA	NA	327458653	308496494	226010885	279318025	313959644	337491306	250598147	373751458	315794716	312642050	241941391	306239613	267227317	263049259	271339528	301762411	318558662	296394404	274182321	294212415	343468441	343743256	352784520	256516873	308060516	308910143	345864824	339528294	319388018	286969386	324915116	391986796	357218171	376736122	363866727	412370318	326552258	336348598	312247179
PP_32117	NA	NA	NA	NA	NA	565.118	NA	NA	NA	NA	190013787	166840785	149616485	131830928	163367561	181997721	130369792	187238347	181210843	166848290	144212112	153722047	110112805	93282292	86806133	104176517	178804525	153093911	145468147	150593084	176355186	194133859	191450768	156067529	157010459	151627634	187898897	168412603	164650186	205085058	183393990	180259202	198582579	217995652	197835966	187985412	173629074	187768455	165977489
PP_32126	NA	NA	NA	NA	NA	565.18	NA	NA	NA	NA	3854917	2816428	4140987	3362934	2878329	3910763	3826514	2348733	5511053	4858049	6069077	5512272	3772587	2152879	7426140	2513620	9499947	5664339	5244431	4906398	7991855	7612046	6704893	7157199	3719645	6906524	5694691	4237038	4408440	4820067	5226126	5133635	14009258	16154909	16180741	16480360	5945696	9340136	13051988
PP_32186	NA	NA	NA	NA	NA	567.096	NA	NA	NA	NA	18859496	16920052	11795136	14832646	16010423	18680636	13474380	18491150	15961475	14402541	10465402	15173046	7300861	8837294	6883922	8973790	15673417	15191037	13105573	13790742	14889210	16117096	14920038	10083512	13553727	13669857	16372478	14487691	17153519	16977728	16373284	20081493	20130479	20027932	19317694	22204321	17815461	17826465	15356526
PP_32187	NA	NA	NA	NA	NA	567.096	NA	NA	NA	NA	27757435	23209630	19812730	19356585	23206761	26795226	17005301	28669903	23487768	22650915	17260931	23837013	11496961	10417867	8892623	10837364	22566974	21517060	19076808	16599580	20816500	25009285	21297921	15841110	19413811	19255058	24581449	21605921	25518845	21440029	24485200	27968463	28712793	29657084	27495915	30974254	27102414	25483958	23168054
PP_32188	NA	NA	NA	NA	NA	567.096	NA	NA	NA	NA	15970379	14858531	10145728	14417962	15937324	20678891	13696663	18567736	14386382	14869597	9520885	15148817	10198763	10841414	10390205	10974725	15216992	14684929	11257578	14658508	14605511	17787757	14795057	10708588	13044137	13885450	14843258	14448247	17444631	17078812	15740076	18430250	18151482	17645748	19088519	22781759	18033916	15883972	14613527
PP_32189	putative Myricetin malonyl hexose derivative 2	NA	[M+H]+	NA	NA	567.097	Flavonoids	NA	NA	NA	203594160	209156468	144139475	190169940	215714952	232144265	182608091	243477941	196094555	178382253	144214896	204832289	149529181	163287329	143112591	159490262	189649960	188884022	172967754	180529187	195502521	204557858	207270315	137931982	185985146	184150305	198941211	201805964	209751959	213235654	201467724	240985248	220322651	235995728	221052200	255577714	206418880	206453561	197119229
PP_32190	putative Myricetin malonyl hexose derivative 1	NA	[M+H]+	NA	NA	567.097	Flavonoids	NA	NA	NA	361707040	328833945	283623268	258639690	287424750	351929797	258072619	349264341	299899397	297932043	252246071	303874028	239900393	209761346	209272684	217915035	305253327	297715662	285247238	277994925	319961690	330370831	336161007	269364533	287035379	277747071	342255019	308163313	319034902	324867932	300354251	341382051	355132198	376135062	372896985	370942920	312385737	308277393	325454313
PP_32267	NA	NA	NA	NA	NA	569.291	NA	NA	NA	NA	6419241	6602060	5646693	6863632	4907417	4869349	3448142	5696717	8038920	9575673	7422266	10105021	1985922	4909741	1835892	2253456	7683422	8391407	7729418	5117799	6573708	7065435	5861916	5055880	7087063	6902821	6502252	6199385	8727339	7949811	8870069	9698307	8640226	10450449	7557893	8957818	9287322	9879200	8452742
PP_32382	NA	NA	NA	NA	NA	573.082	NA	NA	NA	NA	7587195	7676981	5779823	6272225	6861898	7536569	7246805	7225111	6473058	5946766	5772239	7049001	9242443	6620909	9601246	9062081	6140557	6523659	6060511	7306585	7761974	7597706	7786419	6652943	6847803	6146012	6178901	5833699	6321194	7816302	6075040	7562732	6151010	7941613	7524618	8025283	5585268	6096587	6902352
PP_32420	NA	NA	NA	NA	NA	574.378	NA	NA	NA	NA	NA	NA	NA	NA	NA	NA	NA	NA	62172	NA	NA	NA	NA	NA	NA	NA	75261	NA	94081	NA	768053	1237622	1488726	773110	3747443	2253854	3112090	3560096	232761	272617	306342	271959	157157	95869	151496	193447	913650	1002418	534373
PP_32536	NA	NA	NA	NA	NA	578.373	NA	NA	NA	NA	NA	NA	NA	NA	NA	NA	NA	NA	123388	222686	372518	239939	72238	NA	230923	NA	171850	NA	253175	192659	913275	1481732	2287707	1227252	5247252	4243099	5472569	6262448	1565594	1350667	1295540	1562059	202179	115756	180188	228746	2294211	1880075	1333091
PP_32565	NA	NA	NA	NA	NA	579.148	NA	NA	NA	NA	8139081	12172050	12542733	13235738	12054583	8255133	18755488	7860998	9375348	9302649	16947138	9284293	7757439	5784173	6996196	7497301	7103310	10837862	10496465	15502228	9375062	6309819	9536940	16967903	8443195	10947857	7245412	6498977	5433310	9991091	7429961	7083862	7055951	7207187	7805791	7356995	7191948	6883453	10194092
PP_32567	NA	NA	NA	NA	NA	579.148	NA	NA	NA	NA	2590027	3128329	3007838	2868118	3342930	2839477	3476705	3506160	3503922	3547931	2630480	2698131	2149139	2184703	2303867	2731448	3267078	3621980	2586905	3546997	3100313	3028215	2987467	3540528	2935865	2726773	3263946	3168022	2740124	3905070	3428660	4180165	3833974	3850886	3997407	3983854	3963452	3588812	3172951
PP_32568	NA	NA	NA	NA	NA	579.148	NA	NA	NA	NA	6571023	9560258	10591831	11668521	9760381	6673323	13572881	6586878	9144113	7966439	13130973	8210178	4024519	4298807	5424603	5373600	7057036	10445665	9114004	12153273	8603778	5853835	9227935	13849889	7454425	8742547	6347378	5425929	6643871	8788577	8383850	7116258	7222875	7671547	7437631	7413221	7361853	6888299	8848763
PP_32594	NA	NA	NA	NA	NA	579.333	NA	NA	NA	NA	NA	NA	NA	NA	NA	NA	NA	NA	452397	270657	431263	505046	138548	NA	485266	NA	548074	408433	743980	528348	11147413	19683850	20193493	12013861	25449273	18678246	23726896	26682549	2441820	2963891	3393517	3657262	1501988	821758	1394743	1852244	11088011	12286054	6700522
PP_32644	NA	NA	NA	NA	NA	581.112	NA	NA	NA	NA	133477185	135119722	100889724	109930500	122345610	131760383	102530705	141056581	135765585	122964424	96034477	122667045	75272561	84727241	74266127	82193426	132724672	119136289	113938055	106706096	132035441	142200669	138128648	105675937	118227836	127335101	134420371	134662294	141972246	136217915	135278728	156495710	167139810	163212630	158776179	176442379	141791906	139510284	132895454
PP_32679	NA	NA	NA	NA	NA	582.182	NA	NA	NA	NA	11292583	17765763	25884951	30410168	17263060	10713932	34221863	9741093	26579881	27487391	33009336	26782172	60908606	52786153	71434768	58260371	21429399	36115430	28231172	41242793	37476044	30302187	31490784	51831946	27723634	32707851	22226007	26485765	15661469	15601552	16873959	13885443	12730471	13840859	14009710	14505035	10430881	12228332	17561858
PP_32704	NA	NA	NA	NA	NA	583.19	NA	NA	NA	NA	NA	NA	95235	92978	63322	NA	156015	NA	147940	98757	110267	106387	3610402	2928067	3788496	3555860	138281	93748	122051	156788	196330	304806	317202	445332	367897	265260	248905	365471	108403	81826	126592	111408	107585	114384	114926	117186	124195	133230	209675
PP_32839	NA	NA	NA	NA	NA	588.393	NA	NA	NA	NA	NA	NA	NA	NA	NA	NA	NA	NA	164663	79401	143161	140412	NA	NA	112838	NA	174479	141062	227881	139314	1730290	3125759	3224799	1843262	6133116	3885936	5641001	6512343	430457	478370	570525	434214	385152	287640	403141	500315	1616961	1700911	1080637
PP_32840	NA	NA	NA	NA	NA	588.393	NA	NA	NA	NA	NA	NA	NA	NA	NA	NA	NA	NA	452147	226365	469793	491483	127593	NA	407089	NA	536078	408969	832667	479319	9120456	15321179	15280140	9746664	22726434	16067238	20765356	23398235	2164819	2384994	2649917	2776639	1220435	944408	1294384	1575808	9064218	8915209	5383682
PP_32962	NA	NA	NA	NA	NA	592.352	NA	NA	NA	NA	NA	NA	NA	NA	NA	NA	NA	NA	200721	247746	274228	216427	153449	NA	231915	NA	126173	95000	184292	110744	523133	1144402	1421281	809442	3490474	2821406	4721963	4329321	2043267	1963333	1586207	1677792	136808	107927	145730	122691	2800033	1971919	1486744
[truncated: 3,442 more rows]
[truncated: 1 more columns]

## Sheet: Annotated features
Peak_ID	Compound_Name	FA_composition	Adduct	mz_diff_ppm	RT_diff	mz_mean	Class	Chem_Sum_Formula	Exact_Mass	Synonym	S_1	S_2	S_3	S_4	S_5	S_6	S_7	S_8	S_9	S_10	S_11	S_12	S_13	S_14	S_15	S_16	S_18	S_20	S_22	S_24	S_26	S_27	S_29	S_31	S_25	S_28	S_30	S_32	S_17	S_19	S_21	S_23	S_34	S_36	S_38	S_40	S_33	S_35	S_37
[truncated: 673 more rows]
[truncated: 1 more columns]
